# Supplementary material for: An investigation of the prevalence and diversity of Anisakis in China: marine food safety implications
Source: Front Microbiol. 2024 May 17;15:1399466. doi: 10.3389/fmicb.2024.1399466 (PMC11140045; doi:10.3389/fmicb.2024.1399466)
Supplement: Supplementary file 2 [file Data_Sheet_1.ZIP]

Archive with 3 entries (3 files):
- A. pegreffii_COX1.fas
- A. pegreffii_NAD1.fas
- Hysterothylacium. sp_COX1.fas
