# Supplementary material for: An investigation of the prevalence and diversity of Anisakis in China: marine food safety implications
Source: Front Microbiol. 2024 May 17;15:1399466. doi: 10.3389/fmicb.2024.1399466 (PMC11140045; doi:10.3389/fmicb.2024.1399466)
Supplement: Supplementary file 2 [file Data_Sheet_1.ZIP › A. pegreffii_COX1.fas]

>C1-1
GGTATAGTCGGCACTGCTCTTTCTTTAATTATTCGTCTTGAGTTGGCTAAGCCGGGTCTTTTTTTGGGTAATGGGCAGTTGTATAATTCTGTTATTACTGCTCATGCTATTTTGATAATTTTTTTTATAGTTATGCCAACCATGATTGGGGGGTTTGGTAACTGGATGTTGCCTCTTATGTTGGGTGCTCCTGATATAAGATTTCCTCGTCTTAATAATTTAAGTTTTTGGTTATTGCCTACTGCTATGTTTTTGATTTTGGATTCTTGTTTTGTTGATATGGGTAGTGGTACTAGTTGAACTATTTATCCTCCTTTAAGTACTATGGGCCATCCTGGTAGAAGTGTTGATTTGGCTATTTTTAGTTTACACTGTGCTGGGGTTAGTTCTATTCTGGGGGCTATTAATTTTATAACTACTACTAAGAATTTGCGTAGGAGGTCTATTTCTTTGGAGCATATGAGCTTGTTTGTTTGAACTGTTTTTGTTACAGTTTTTTTGCTTATTTTGTCTCTTCCTGTTTTAGCGGGAGCTATTACTATGTTGTTGACTGATCGTAACCTTAATACTTCTTTTTTTGATCCTAGGACTGGTGGGAATCCTCTTATTTACCAGCATCTTTTTTGGTTTTTTGGTCATCCTGAGGTTTATATTTTAATTTTACCAGCTTTTGGTATTATTAGACAGTCTAGTTTATATTTAACTGGTAAGAAAGAAAGTTTTTGGTTCTTTTT
>C1-2
GGTATAGTTGGCACTGCTCTTTCTTTAATTATTCGTCTTGAGTTGGCTAAGCCGGGTCTTTTTTTGGGTAATGGGCAGTTGTATAATTCTGTTATTACTGCTCATGCTATTTTGATAATTTTTTTTATGGTTATGCCAACCATGATTGGGGGGTTTGGTAACTGGATGTTGCCTCTTATGTTGGGTGCTCCTGATATAAGATTTCCTCGTCTTAATAATTTAAGTTTTTGGTTATTGCCTACTGCTATGTTTTTGATTTTGGATTCTTGTTTTGTTGATATGGGTAGTGGTACTAGTTGAACCATTTATCCTCCTTTAAGTACTATGGGCCATCCTGGTAGAAGTGTTGATTTGGCTATTTTTAGTTTACACTGTGCTGGGGTTAGTTCTATTCTGGGGGCTATTAATTTTATAACTACTACTAAGAATTTGCGTAGGAGGTCTATTTCTTTGGAGCATATGAGCTTGTTTGTTTGAACTGTTTTTGTTACAGTTTTTTTGCTTATTTTGTCTCTTCCTGTTTTAGCGGGAGCTATTACTATGTTGTTGACTGATCGTAACCTTAATACTTCTTTTTTTGATCCTAGGACTGGTGGGAATCCTCTTATTTACCAGCATCTTTTTTGGTTTTTTGGTCATCCTGAGGTTTATATTTTAATTTTACCAGCTTTTGGTATTATTAGACAGTCTAGTTTATATTTAACTGGTAAGAAAGAAAGTTTTTGGTTCTTTTT
>C1-3
GGTATAGTTGGCACTGCTCTTTCTTTAATTATTCGTCTTGAGTTGGCTAAGCCGGGTCTTTTTTTGGGTAATGGGCAGTTGTATAATTCTGTTATTACTGCTCATGCTATTTTGATAATTTTTTTTATGGTTATGCCAACCATGATTGGGGGGTTTGGTAACTGGATGTTGCCTCTTATGTTGGGTGCTCCTGATATAAGATTTCCTCGTCTTAATAATTTAAGTTTTTGGTTATTGCCTACTGCTATGTTTTTAATTTTGGATTCTTGTTTTGTTGATATGGGTAGTGGTACTAGTTGAACTATTTATCCTCCTTTAAGTACTATGGGCCATCCTGGTAGAAGTGTTGATTTGGCTATTTTTAGTTTACACTGTGCTGGGGTTAGTTCTATTCTGGGGGCTATTAATTTTATAACTACTACTAAGAATTTGCGTAGGAGGTCTATTTCTTTGGAGCATATGAGCTTGTTTGTTTGAACTGTTTTTGTTACAGTTTTTTTGCTTATTTTGTCTCTTCCTGTTTTAGCGGGAGCTATTACTATGTTGTTGACTGATCGTAACCTTAATACTTCTTTTTTTGATCCTAGGACTGGTGGGAATCCTCTTATTTACCAGCATCTTTTTTGGTTTTTTGGTCATCCTGAGGTTTATATTTTAATTTTACCAGCTTTTGGTATTATTAGACAGTCTAGTTTATATTTAACTGGTAAGAAAGAAAGTTTTTGGTTCTTTTT
>C1-4
GGTATAGTTGGCACTGCTCTTTCTTTAATTATTCGTCTTGAGTTGGCTAAGCCGGGTCTTTTTTTGGGTAATGGGCAGTTGTATAATTCTGTTATTACTGCTCATGCTATTTTGATAATTTTTTTTATGGTTATGCCAACCATGATTGGGGGGTTTGGTAACTGGATGTTGCCTCTTATGTTGGGTGCTCCTGATATAAGATTTCCTCGTCTTAATAATTTAAGTTTTTGGTTATTGCCTACTGCTATGTTTTTGATTTTGGATTCTTGTTTTGTTGATATGGGTAGTGGTACTAGTTGAACTATTTATCCTCCTTTAAGTACTATGGGCCATCCTGGTAGAAGTGTTGATTTGGCTATTTTTAGTTTACATTGTGCTGGGGTTAGTTCTATTCTGGGGGCTATTAATTTTATAACTACTACTAAGAATTTGCGTAGGAGGTCTATTTCTTTGGAGCATATGAGCTTGTTTGTTTGAACTGTTTTTGTTACAGTTTTTTTGCTTATTTTGTCTCTTCCTGTTTTAGCGGGAGCTATTACTATGTTGTTGACTGATCGTAACCTTAATACTTCTTTTTTTGATCCTAGGACTGGTGGGAATCCTCTTATTTACCAGCATCTTTTTTGGTTTTTTGGTCATCCTGAGGTTTATATTTTAATTTTACCAGCTTTTGGTATTATTAGACAGTCTAGTTTATATTTAACTGGTAAGAAAGAAAGTTTTTGGTTCTTTTT
>C1-5
GGTATGGTTGGCACTGCTCTTTCTTTAATTATTCGTCTTGAGTTGGCTAAGCCGGGTCTTTTTTTGGGTAATGGGCAGTTGTATAACTCTGTTATTACTGCTCATGCTATTTTGATAATTTTTTTTATGGTTATGCCAACCATGATTGGGGGGTTTGGTAACTGGATGTTGCCTCTTATGTTGGGTGCTCCTGATATAAGATTTCCTCGTCTTAATAATTTAAGTTTTTGGTTATTGCCTACTGCTATGTTTTTGATTTTGGATTCTTGTTTTGTTGATATGGGTAGTGGTACTAGCTGGACTATTTATCCTCCTTTAAGTACTATGGGTCATCCTGGTAGAAGTGTTGATTTGGCTATTTTTAGTTTACACTGTGCTGGGGTTAGTTCTATTCTGGGGGCTATTAATTTTATAACTACTACTAAGAATTTGCGTAGGAGGTCTATTTCTTTGGAGCATATGAGCTTGTTTGTTTGAACTGTTTTTGTTACAGTTTTTTTGCTTATTTTGTCTCTTCCTGTTTTAGCGGGAGCTATTACTATGTTGTTGACCGATCGTAACCTTAATACTTCTTTTTTTGATCCTAGGACTGGTGGGAATCCTCTTATTTACCAGCATCTTTTTTGGTTTTTTGGTCATCCTGAGGTTTATATTTTAATTTTACCAGCTTTTGGTATTATTAGACAGTCTAGTTTATATTTAACTGGTAAGAAAGAAAGTTTTTGGTTCTTTTT
>C1-6
GGTATAGTTGGCACTGCTCTTTCTTTAATTATTCGTCTTGAGTTGGCTAAGCCGGGTCTTTTTTTGGGTAATGGGCAGTTGTATAATTCTGTTATTACTGCTCATGCTATTTTGATAATTTTTTTTATGGTTATGCCAACCATGATTGGGGGGTTTGGTAACTGGATGTTGCCTCTTATGTTGGGTGCTCCTGATATAAGATTTCCTCGTCTTAATAATTTAAGTTTTTGGTTATTGCCTACTGCTATGTTTTTGATTTTGGATTCTTGTTTTGTTGATATGGGTAGTGGTACTAGTTGAACTATTTATCCTCCTTTAAGTACTATGGGCCATCCTGGTAGAAGTGTTGATTTGGCTATTTTTAGTTTACACTGTGCTGGGGTTAGTTCTATTCTGGGGGCTATTAATTTTATAACTACTACTAAGAATTTGCGTAGGAGGTCTATTTCTTTGGAGCATATGAGCTTGTTTGTTTGAACTGTTTTTGTTACAGTTTTTTTGCTTATTTTGTCTCTTCCTGTTTTAGCGGGAGCTATTACTATGTTGTTGACTGATCGTAACCTTAATACTTCTTTTTTTGATCCTAGGACTGGTGGGAATCCTCTTATTTACCAGCATCTTTTTTGGTTTTTTGGTCATCCTGAGGTTTATATTTTAATTTTACCAGCTTTTGGTATTATTAGACAGTCTAGTTTATATTTAACTGGTAAGAAAGAAAGTTTTTGGTTCTTTTT
>C1-7
GGTATAGTTGGTACTGCTCTTTCTTTAATTATTCGTCTTGAGTTGGCTAAGCCGGGTCTTTTTTTGGGTAATGGGCAGTTGTATAATTCTGTTATTACTGCTCATGCTATTTTGATAATTTTTTTTATGGTTATGCCAACCATGATTGGGGGGTTTGGTAACTGGATGTTGCCTCTTATGTTGGGTGCTCCTGATATAAGATTTCCTCGTCTTAATAATTTAAGTTTTTGGTTATTGCCTACTGCTATGTTTTTGATTTTGGATTCTTGTTTTGTTGATATGGGTAGTGGTACTAGTTGAACTATTTATCCTCCTTTAAGTACTATGGGCCATCCTGGTAGAAGTGTTGATTTGGCTATTTTTAGTTTACACTGTGCTGGGGTTAGTTCTATTCTGGGGGCTATTAATTTTATAACTACTACTAAGAATTTGCGTAGGAGGTCTATTTCTTTGGAGCATATGAGCTTGTTTGTTTGAACTGTTTTTGTTACAGTTTTTTTGCTTATTTTGTCTCTTCCTGTTTTAGCGGGAGCTATTACTATGTTGTTGACTGATCGTAACCTTAATACTTCTTTTTTTGATCCTAGGACTGGTGGGAATCCTCTTATTTACCAGCATCTTTTTTGGTTTTTTGGTCATCCTGAGGTTTATATTTTAATTTTACCAGCTTTTGGTATTATTAGACAGTCTAGTTTATATTTAACTGGTAAGAAAGAAAGTTTTTGGTTCTTTTT
>C1-8
GGTATAGTTGGCACTGCTCTTTCTTTAATTATTCGTCTTGAGTTGGCTAAGCCGGGTCTTTTTTTGGGTAATGGGCAGTTGTATAATTCTGTTATTACTGCTCATGCTATTTTGATAATTTTTTTTATGGTTATGCCAACCATGATTGGGGGGTTTGGTAACTGGATGTTGCCTCTTATGTTGGGTGCTCCTGATATAAGATTTCCTCGTCTTAATAATTTAAGTTTTTGGTTATTGCCTACTGCTATGTTTTTGATTTTGGATTCTTGTTTTGTTGATATGGGTAGTGGTACTAGTTGAACTATTTATCCTCCTTTAAGTACTATGGGTCATCCTGGTAGAAGTGTTGATTTGGCTATTTTTAGTTTACACTGTGCTGGGGTTAGTTCTATTCTGGGGGCTATTAATTTTATAACTACTACTAAGAATTTGCGTAGGAGGTCTATTTCTTTGGAGCATATGAGCTTGTTTGTTTGAACTGTTTTTGTTACAGTTTTTTTGCTTATTTTGTCTCTTCCTGTTTTAGCGGGAGCTATTACTATGTTGTTGACTGATCGTAACCTTAATACTTCTTTTTTTGATCCTAGGACTGGTGGGAATCCTCTTATTTACCAGCATCTTTTTTGGTTTTTTGGTCATCCTGAGGTTTATATTTTAATTTTACCAGCTTTTGGTATTATTAGACAGTCTAGTTTATATTTAACTGGTAAGAAAGAAAGTTTTTGGTTCTTTTT
>C1-9
GGTATGGTTGGCACTGCTCTTTCTTTAATTATTCGTCTTGAGTTGGCTAAGCCGGGTCTTTTTTTGGGTAATGGGCAGTTGTATAACTCTGTTATTACTGCTCATGCTATTTTGATAATTTTTTTTATGGTTATGCCAACCATGATTGGGGGGTTTGGTAACTGGATGTTGCCTCTTATGTTGGGTGCTCCTGATATAAGATTTCCTCGTCTTAATAATTTAAGTTTTTGGTTATTGCCTACTGCTATGTTTTTGATTTTGGATTCTTGTTTTGTTGATATGGGTAGTGGTACTAGCTGGACTATTTATCCTCCTTTAAGTACTATGGGTCATCCTGGTAGAAGTGTTGATTTGGCTATTTTTAGTTTACACTGTGCTGGGGTTAGTTCTATTCTGGGGGCTATTAATTTTATAACTACTACTAAGAATTTGCGTAGGAGGTCTATTTCTTTGGAGCATATGAGCTTGTTTGTTTGAACTGTTTTTGTTACAGTTTTTTTGCTTATTTTGTCTCTTCCTGTTTTAGCGGGAGCTATTACTATGTTGTTGACCGATCGTAACCTTAATACTTCTTTTTTTGATCCTAGGACTGGTGGGAATCCTCTTATTTACCAGCATCTTTTTTGGTTTTTTGGTCATCCTGAGGTTTATATTTTAATTTTACCAGCTTTTGGTATTATTAGACAGTCTAGTTTATATTTAACTGGTAAGAAAGAAAGTTTTTGGTTCTTTTT
>C3-1
GGTATGGTTGGCACTGCTCTTTCTTTAATTATTCGTCTTGAGTTGGCTAAGCCGGGTCTTTTTTTGGGTAATGGGCAGTTGTATAACTCTGTTATTACTGCTCATGCTATTTTGATAATTTTTTTTATGGTTATGCCAACCATGATTGGGGGGTTTGGTAACTGGATGTTGCCTCTTATGTTGGGTGCTCCTGATATAAGATTTCCTCGTCTTAATAATTTAAGTTTTTGGTTATTGCCTACTGCTATGTTTTTGATTTTGGATTCTTGTTTTGTTGATATGGGTAGTGGTACTAGCTGGACTATTTATCCTCCTTTAAGTACTATGGGTCATCCTGGTAGAAGTGTTGATTTGGCTATTTTTAGTTTACACTGTGCTGGGGTCAGTTCTATTTTGGGGGCTATTAATTTTATAACTACTACTAAGAATTTGCGTAGGAGGTCTATTTCTTTGGAGCATATGAGCTTGTTTGTTTGAACTGTTTTTGTTACAGTTTTTTTGCTTATTTTGTCTCTTCCTGTTTTAGCGGGAGCTATTACTATGTTGTTGACCGATCGTAACCTTAATACTTCTTTTTTTGATCCTAGGACTGGTGGGAATCCTCTTATTTACCAGCATCTTTTTTGGTTTTTTGGTCATCCTGAGGTTTATATTTTAATTTTACCAGCTTTTGGTATTATTAGACAGTCTAGTTTATATTTAACTGGTAAGAAAGAAAGTTTTTGGTTCTTTTT
>C3-10
GGTATAGTTGGCACTGCTCTTTCTTTAATTATTCGTCTTGAGTTGGCTAAGCCGGGTCTTTTTTTGGGTAATGGGCAGTTGTATAATTCTGTTATTACTGCTCATGCTATTTTGATAATTTTTTTTATGGTTATGCCAACCATGATTGGGGGGTTTGGTAACTGGATGTTGCCTCTTATGTTGGGTGCTCCTGATATAAGATTTCCTCGTCTTAATAATTTAAGTTTTTGGTTATTGCCTACTGCTATGTTTTTGATTTTGGATTCTTGTTTTGTTGATATGGGTAGTGGTACTAGTTGAACTATTTATCCTCCTTTAAGTACTATGGGCCATCCTGGTAGAAGTGTTGATTTGGCTATTTTTAGTTTACACTGTGCTGGGGTTAGTTCTATTCTGGGGGCTATTAATTTTATAACTACTACTAAGAATTTGCGTAGGAGGTCTATTTCTTTGGAGCATATGAGCTTGTTTGTTTGAACTGTTTTTGTTACAGTTTTTTTGCTTATTTTGTCTCTTCCTGTTTTAGCGGGAGCTATTACTATGTTGTTGACTGATCGTAACCTTAATACTTCTTTTTTTGATCCTAGGACTGGTGGGAATCCTCTTATTTACCAGCATCTTTTTTGGTTTTTTGGTCATCCTGAGGTTTATATTTTAATTTTACCAGCTTTTGGTATTATTAGACAGTCTAGTTTATATTTAACTGGTAAGAAAGAAAGTTTTTGGTTCTTTTT
>C3-11
GGTATAGTTGGCACTGCTCTTTCTTTAATTATTCGTCTTGAGTTGGCTAAGCCGGGTCTTTTTTTGGGTAATGGGCAGTTGTATAATTCTGTTATTACTGCTCATGCTATTTTGATAATTTTTTTTATGGTTATGCCAACCATGATTGGGGGGTTTGGTAACTGGATGTTGCCTCTTATGTTGGGTGCTCCTGATATAAGATTTCCTCGTCTTAATAATTTAAGTTTTTGGTTATTGCCCACTGCTATGTTTTTGATTTTGGATTCTTGTTTTGTTGATATGGGTAGTGGTACTAGTTGAACTATTTATCCTCCTTTAAGTACTATGGGCCATCCTGGTAGAAGTGTTGATTTGGCTATTTTTAGTTTACACTGTGCTGGGGTTAGTTCTATTCTGGGGGCTATTAATTTTATAACTACTACTAAGAATTTGCGTAGGAGGTCTATTTCTTTGGAGCATATGAGCTTGTTTGTTTGAACTGTTTTTGTTACAGTTTTTTTGCTTATTTTGTCTCTTCCTGTTTTAGCGGGAGCTATTACTATGTTGTTGACTGATCGTAACCTTAATACTTCTTTTTTTGATCCTAGGACTGGTGGGAATCCTCTTATTTACCAGCATCTTTTTTGGTTTTTTGGTCATCCTGAGGTTTATATTTTAATTTTACCAGCTTTTGGTATTATTAGACAGTCTAGTTTATATTTAACTGGTAAGAAAGAAAGTTTTTGGTTCTTTTT
>C3-12
GGTATAGTTGGCACTGCTCTTTCTTTAATTATTCGTCTTGAGTTGGCTAAGCCGGGTCTTTTTTTGGGTAATGGGCAGTTGTATAATTCTGTTATTACTGCTCATGCTATTTTGATAATTTTTTTTATGGTTATGCCAACCATGATTGGGGGGTTTGGTAATTGGATGTTGCCTCTTATGTTGGGTGCTCCTGATATAAGATTTCCTCGTCTTAATAATTTAAGTTTTTGGTTATTGCCTACTGCTATGTTTTTGATTTTGGATTCTTGTTTTGTTGATATGGGTAGTGGTACTAGTTGAACTATTTATCCTCCTTTAAGTACTATGGGCCATCCTGGTAGAAGTGTTGACTTGGCTATTTTTAGTTTACACTGTGCTGGGGTTAGTTCTATTCTGGGGGCTATTAATTTTATAACTACTACTAAGAATTTGCGTAGGAGGTCTATTTCTTTGGAGCATATGAGCTTGTTTGTTTGAACTGTTTTTGTTACAGTTTTTTTGCTTATTTTGTCTCTTCCTGTTTTAGCGGGAGCTATTACTATGTTGTTGACTGATCGTAACCTTAATACTTCTTTTTTTGATCCTAGGACTGGTGGGAATCCTCTTATTTACCAGCATCTTTTTTGGTTTTTTGGTCATCCTGAGGTTTATATTTTAATTTTACCAGCTTTTGGTATTATTAGACAGTCTAGTTTATATTTAACTGGTAAGAAAGAAAGTTTTTGGTTCTTTTT
>C3-13
GGTATAGTTGGCACTGCTCTTTCTTTAATTATTCGTCTTGAGTTGGCTAAGCCGGGTCTTTTTTTGGGTAATGGGCAGTTGTATAATTCTGTTATTACTGCTCATGCTATTTTGATAATTTTTTTTATGGTTATGCCAACCATGATTGGGGGGTTTGGTAACTGGATGTTGCCTCTTATGTTGGGTGCTCCTGATATAAGATTTCCTCGTCTTAATAATTTAAGTTTTTGGTTATTGCCTACTGCTATGTTTTTGATTTTGGATTCTTGTTTTGTTGATATGGGTAGTGGTACTAGTTGAACTATTTATCCTCCTTTAAGTACTATGGGCCATCCTGGTAGAAGTGTTGATTTGGCTATTTTTAGTTTACACTGTGCTGGGGTTAGTTCTATTCTGGGGGCTATTAATTTTATAACTACTACTAAGAATTTGCGTAGGAGGTCTATTTCTTTGGAGCATATGAGCTTGTTTGTTTGAACTGTTTTTGTTACAGTTTTTTTGCTTATTTTGTCTCTTCCTGTTTTAGCGGGAGCTATTACTATGTTGTTGACTGATCGTAACCTTAATACTTCTTTTTTTGATCCTAGGACTGGTGGGAATCCTCTTATTTACCAGCATCTTTTTTGGTTTTTTGGTCATCCTGAGGTTTATATTTTAATTTTACCAGCTTTTGGTATTATTAGACAGTCTAGTTTATATTTAACTGGAAAAAAAGAAAGTTTTTGGGTCTTTTA
>C3-14
GGTATAGTTGGCACTGCTCTTTCTTTAATTATTCGTCTTGAGTTGGCTAAGCCGGGTCTTTTTTTGGGTAATGGGCAATTGTATAATTCTGTTATTACTGCTCATGCTATTTTGATAATTTTTTTTATGGTTATGCCAACCATGATTGGGGGGTTTGGTAACTGGATGTTGCCTCTTATGTTGGGTGCTCCTGATATAAGATTTCCTCGTCTTAATAATTTAAGTTTTTGGTTATTGCCTACTGCTATGTTTTTGATTTTGGATTCTTGTTTTGTTGATATGGGTAGTGGTACTAGTTGAACTATTTATCCTCCTTTAAGTACTATGGGCCATCCTGGTAGAAGTGTTGATTTGGCTATTTTTAGTTTACACTGTGCTGGGGTTAGTTCTATTCTGGGGGCTATTAATTTTATAACTACTACTAAGAATTTGCGTAGGAGGTCTATTTCTTTGGAGCATATGAGCTTGTTTGTTTGAACTGTTTTTGTTACAGTTTTTTTGCTTATTTTGTCTCTTCCTGTTTTAGCGGGAGCTATTACTATGTTGTTGACTGATCGTAACCTTAATACTTCTTTTTTTGATCCTAGGACTGGTGGGAATCCTCTTATTTACCAGCATCTTTTTTGGTTTTTTGGTCATCCTGAGGTTTATATTTTAATTTTACCAGCTTTTGGTATTATTAGACAGTCTAGTTTATATTTAACCGGTAAGAAAGAAAGTTTTTGGTTCTTTTT
>C3-8
GGTATAGTTGGCACTGCTCTTTCTTTAATTATTCGTCTTGAGTTGGCTAAGCCGGGTCTTTTTTTGGGTAATGGGCAGTTGTATAATTCTGTTATTACTGCTCATGCTATTTTGATAATTTTTTTTATGGTTATGCCAACCATGATTGGGGGGTTTGGTAACTGGATGTTGCCTCTTATGTTGGGTGCTCCTGATATAAGATTTCCTCGTCTTAATAATTTAAGTTTTTGGTTATTGCCTACTGCTATGTTTTTGATTTTGGATTCTTGTTTTGTTGATATGGGTAGTGGTACTAGTTGAACTATTTATCCTCCTTTAAGTACTATGGGCCATCCTGGTAGAAGTGTTGATTTGGCTATTTTTAGTTTACACTGTGCTGGGGTTAGTTCTATTCTGGGGGCTATTAATTTTATAACTACTACTAAGAATTTGCGTAGGAGGTCTATTTCTTTGGAGCATATGAGCTTGTTTGTTTGAACTGTTTTTGTTACAGTTTTTTTGCTTATTTTGTCTCTTCCTGTTTTAGCGGGAGCTATTACTATGTTGTTGACTGATCGTAACCTTAATACTTCTTTTTTTGATCCTAGGACTGGTGGGAATCCTCTTATTTACCAGCATCTTTTTTGGTTTTTTGGTCATCCTGAGGTTTATATTTTAATTTTACCAGCTTTTGGTATTATTAGACAGTCTAGTTTATATTTAACTGGTAAGAAAGAAAGTTTTTGGTTCTTTTT
>C3-9
GGTATAGTTGGTACTGCTCTTTCTTTAATTATTCGTCTTGAGTTGGCTAAGCCGGGTCTTTTTTTGGGTAATGGGCAGTTGTATAATTCTGTTATTACTGCTCATGCTATTTTGATAATTTTTTTTATGGTTATGCCAACCATGATTGGGGGGTTTGGTAACTGGATGTTGCCTCTTATGTTGGGTGCTCCTGATATAAGATTTCCTCGTCTTAATAATTTAAGTTTTTGGTTATTGCCTACTGCTATGTTTTTGATTTTGGATTCTTGTTTTGTTGATATGGGTAGTGGTACTAGTTGAACTATTTATCCTCCTTTAAGTACTATGGGCCATCCTGGTAGAAGTGTTGATTTGGCTATTTTTAGTTTACACTGTGCTGGGGTTAGTTCTATTCTGGGGGCTATTAATTTTATAACTACTACTAAGAATTTGCGTAGGAGGTCTATTTCTTTGGAGCATATGAGCTTGTTTGTTTGAACTGTTTTTGTTACAGTTTTTTTGCTTATTTTGTCTCTTCCTGTTTTAGCGGGAGCTATTACTATGTTGTTGACTGATCGTAACCTTAATACTTCTTTTTTTGATCCTAGGACTGGTGGGAATCCTCTTATTTACCAGCATCTTTTTTGGTTTTTTGGTCATCCTGAGGTTTATATTTTAATTTTACCAGCTTTTGGTATTATTAGACAGTCTAGTTTATATTTAACTGGTAAGAAAGAAAGTTTTTGGTTCTTTTT
>C4-12
GGTATGGTTGGCACTGCTCTTTCTTTAATTATTCGTCTTGAGTTGGCTAAGCCGGGTCTTTTTTTGGGTAATGGGCAGTTGTATAACTCTGTTATTACTGCTCATGCTATTTTGATAATTTTTTTTATGGTTATGCCAACCATGATTGGGGGGTTTGGTAACTGGATGTTGCCTCTTATGTTGGGTGCTCCTGATATAAGATTTCCTCGTCTTAATAATTTAAGTTTTTGGTTATTGCCCACTGCTATGTTTTTGATTTTGGATTCTTGTTTTGTTGATATGGGTAGTGGTACTAGCTGGACTATTTATCCTCCTTTAAGTACTATGGGTCATCCTGGTAGAAGTGTTGATTTGGCTATTTTTAGTTTACACTGTGCTGGGGTTAGTTCTATTCTGGGGGCTATTAATTTTATAACTACTACTAAGAATTTGCGTAGGAGGTCTATTTCTTTGGAGCATATGAGCTTGTTTGTTTGAACTGTTTTTGTTACAGTTTTTTTGCTTATTTTGTCTCTTCCTGTTTTAGCGGGAGCTATTACTATGTTGTTGACCGATCGTAACCTTAATACTTCTTTTTTTGATCCTAGGACTGGTGGGAATCCTCTTATTTACCAGCATCTTTTTTGGTTTTTTGGTCATCCTGAGGTTTATATTTTAATTTTACCAGCTTTTGGTATTATTAGACAGTCTAGTTTATATTTAACTGGTAAGAAAGAAAGTTTTTGGTTCTTTTT
>C4-18
GGTATAGTTGGCACTGCTCTTTCTTTAATTATTCGTCTTGAGTTGGCTAAGCCGGGTCTTTTTTTGGGTAATGGGCAGTTGTATAATTCTGTTATTACTGCTCATGCTATTTTGATAATTTTTTTTATGGTTATGCCAACCATGATTGGGGGGTTTGGTAACTGGATGTTGCCTCTTATGTTGGGTGCTCCTGATATAAGATTTCCTCGTCTTAATAATTTAAGTTTTTGGTTATTGCCTACTGCTATGTTTTTGATTTTGGATTCTTGTTTTGTTGATATGGGTAGTGGTACTAGTTGAACTATTTATCCTCCTTTAAGTACTATGGGCCATCCTGGTAGAAGTGTTGATTTGGCTATTTTTAGTTTACACTGTGCTGGGGTTAGTTCTATTCTGGGGGCTATTAATTTTATAACTACTACTAAGAATTTGCGTAGGAGGTCTATTTCTTTGGAGCATATGAGCTTGTTTGTTTGAACTGTTTTTGTTACAGTTTTTTTGCTTATTTTGTCTCTTCCTGTTTTAGCGGGAGCTATTACTATGTTGTTGACTGATCGTAACCTTAATACTTCTTTTTTTGATCCTAGGACTGGTGGGAATCCTCTTATTTACCAGCATCTTTTTTGGTTTTTTGGTCATCCTGAGGTTTATATTTTAATTTTACCAGCTTTTGGTATTATTAGACAGTCTAGTTTATATTTAACTGGTAAGAAAGAAAGTTTTTGGTTCTTTTA
>C4-24
GGTATGGTTGGCACTGCTCTTTCTTTAATTATTCGTCTTGAGTTGGCTAAGCCGGGTCTTTTTTTGGGTAATGGGCAGTTGTATAACTCTGTTATTACTGCTCATGCTATTTTGATAATTTTTTTTATGGTTATGCCAACCATGATTGGGGGGTTTGGTAACTGGATGTTGCCTCTTATGTTGGGTGCTCCTGATATAAGATTTCCTCGTCTTAATAATTTAAGTTTTTGGTTATTGCCTACTGCTATGTTTTTGATTTTGGATTCTTGTTTTGTTGATATGGGTAGTGGTACTAGCTGGACTATTTATCCTCCTTTAAGTACTATGGGTCATCCTGGTAGAAGTGTTGATTTGGCTATTTTTAGTTTACACTGTGCTGGGGTTAGTTCTATTCTGGGGGCTATTAATTTTATAACTACTACTAAGAATTTGCGTAGGAGGTCTATTTCTTTGGAGCATATGAGCTTGTTTGTTTGAACTGTTTTTGTTACAGTTTTTTTGCTTATTTTGTCTCTTCCTGTTTTAGCGGGAGCTATTACTATGTTGTTGACCGATCGTAACCTTAATACTTCTTTTTTTGATCCTAGGACTGGTGGGAATCCTCTTATTTACCAGCATCTTTTTTGGTTTTTTGGTCATCCTGAGGTTTATATTTTAATTTTACCAGCTTTTGGTATTATTAGACAGTCTAGTTTATATTTAACTGGTAAGAAAGAAAGTTTTTGGTTCTTTTT
>C4-25
GGTATAGTTGGTACTGCTCTTTCTTTAATTATTCGTCTTGAGTTGGCTAAGCCGGGTCTTTTTTTGGGTAATGGGCAGTTGTATAATTCTGTTATTACTGCTCATGCTATTTTGATAATTTTTTTTATGGTTATGCCAACCATGATTGGGGGGTTTGGTAACTGGATGTTGCCTCTTATGTTGGGTGCTCCTGATATAAGATTTCCTCGTCTTAATAATTTAAGTTTTTGGTTATTGCCTACTGCTATGTTTTTGATTTTGGATTCTTGTTTTGTTGATATGGGTAGTGGTACTAGTTGAACTATTTATCCTCCTTTAAGTACTATGGGCCATCCTGGTAGAAGTGTTGATTTGGCTATTTTTAGTTTACACTGTGCTGGGGTTAGTTCTATTCTGGGGGCTATTAATTTTATAACTACTACTAAGAATTTGCGTAGGAGGTCTATTTCTTTGGAGCATATGAGCTTGTTTGTTTGAACTGTTTTTGTTACAGTTTTTTTGCTTATTTTGTCTCTTCCTGTTTTAGCGGGAGCTATTACTATGTTGTTGACTGATCGTAACCTTAATACTTCTTTTTTTGATCCTAGGACTGGTGGGAATCCTCTTATTTACCAGCATCTTTTTTGGTTTTTTGGTCATCCTGAGGTTTATATTTTAATTTTACCAGCTTTTGGTATTATTAGACAGTCTAGTTTATATTTAACTGGTAAGAAAGAAAGTCTTTGGTTCTTTTA
>C4-32
GGTATGGTTGGCACTGCTCTTTCTTTAATTATTCGTCTTGAGTTGGCTAAGCCGGGTCTTTTTTTGGGTAATGGGCAGTTGTATAACTCTGTTATTACTGCTCATGCTATTTTGATAATTTTTTTTATGGTTATGCCAACCATGATTGGGGGGTTTGGTAACTGGATGTTGCCTCTTATGTTGGGTGCTCCTGATATAAGATTTCCTCGTCTTAATAATTTAAGTTTTTGGTTATTGCCTACTGCTATGTTTTTGATTTTGGATTCTTGTTTTGTTGATATGGGTAGTGGTACTAGCTGGACTATTTATCCTCCTTTAAGTACTATGGGTCATCCTGGTAGAAGTGTTGATTTGGCTATTTTTAGTTTACACTGTGCTGGGGTTAGTTCTATTCTGGGGGCTATTAATTTTATAACTACTACTAAGAATTTGCGTAGGAGGTCTATTTCTTTGGAGCATATGAGCTTGTTTGTTTGAACTGTTTTTGTTACAGTTTTTTTGCTTATTTTGTCTCTTCCTGTTTTAGCGGGAGCTATTACTATGTTGTTGACCGATCGTAACCTTAATACTTCTTTTTTTGATCCTAGGACTGGTGGGAATCCTCTTATTTACCAGCATCTTTTTTGGTTTTTTGGTCATCCTGAGGTTTATATTTTAATTTTACCAGCTTTTGGTATTATTAGACAGTCTAGTTTATATTTAACTGGTAAGAAAGAAAGTTTTTGGTTCTTTTT
>C4-33
GGTATGGTTGGCACTGCTCTTTCTTTAATTATTCGTCTTGAGTTGGCTAAGCCGGGTCTTTTTTTGGGTAATGGGCAGTTGTATAACTCTGTTATTACTGCTCATGCTATTTTGATAATTTTTTTTATGGTTATGCCAACCATGATTGGGGGGTTTGGTAACTGGATGTTGCCTCTTATGTTGGGTGCTCCTGATATAAGATTTCCTCGTCTTAATAATTTAAGTTTTTGGTTATTGCCTACTGCTATGTTTTTGATTTTGGATTCTTGTTTTGTTGATATGGGTAGTGGTACTAGCTGGACTATTTATCCTCCTTTAAGTACTATGGGTCATCCTGGTAGAAGTGTTGATTTGGCTATTTTTAGTTTACACTGTGCTGGGGTTAGTTCTATTCTGGGGGCTATTAATTTTATAACTACTACTAAGAATTTGCGTAGGAGGTCTATTTCTTTGGAGCATATGAGCTTGTTTGTTTGAACTGTTTTTGTTACAGTTTTTTTGCTTATTTTGTCTCTTCCTGTTTTAGCGGGAGCTATTACTATGTTGTTGACCGATCGTAACCTTAATACTTCTTTTTTTGATCCTAGGACTGGTGGGAATCCTCTTATTTACCAGCATCTTTTTTGGTTTTTTGGTCATCCTGAGGTTTATATTTTAATTTTACCAGCTTTTGGTATTATTAGACAGTCTAGTTTATATTTAACTGGTAAGAAAGAAAGTTTTTGGTTCTTTTT
>C4-34
GGTATGGTTGGCACTGCTCTTTCTTTAATTATTCGTCTTGAGTTGGCTAAGCCGGGTCTTTTTTTGGGTAATGGGCAGTTGTATAACTCTGTTATTACTGCTCATGCTATTTTGATAATTTTTTTTATGGTTATGCCAACCATGATTGGGGGGTTTGGTAACTGGATGTTGCCTCTTATGTTGGGTGCTCCTGATATAAGATTTCCTCGTCTTAATAATTTAAGTTTTTGGCTATTGCCTACTGCTATGTTTTTGATTTTGGATTCTTGTTTTGTTGATATGGGTAGTGGTACTAGTTGGACTATTTATCCTCCTTTAAGTACTATGGGTCATCCTGGTAGAAGTGTTGATTTGGCTATTTTTAGTTTACACTGTGCTGGGGTCAGTTCTATTCTGGGGGCTATTAATTTTATAACTACTACTAAGAATTTGCGTAGGAGGTCTATTTCTTTGGAGCATATGAGCTTGTTTGTTTGAACTGTTTTTGTTACAGTTTTTTTGCTTATTTTGTCTCTTCCTGTTTTAGCGGGAGCTATTACTATGTTGTTGACCGATCGTAACCTTAATACTTCTTTTTTTGATCCTAGGACTGGTGGGAATCCTCTTATTTACCAGCATCTTTTTTGGTTTTTTGGTCATCCTGAGGTTTATATTTTAATTTTACCAGCTTTTGGTATTATTAGACAGTCTAGTTTATATTTAACTGGTAAGAAAGAAAGTTTTTGGTTCTTTTT
>C5-24
GGTATAGTTGGCACTGCTCTTTCTTTAATTATTCGTCTTGAGTTGGCTAAGCCGGGTCTTTTTTTGGGTAATGGGCAGTTGTATAATTCTGTTATTACTGCTCATGCTATTTTGATAATTTTTTTTATGGTTATGCCAACCATGATTGGGGGGTTTGGTAACTGGATGTTGCCTCTTATGTTGGGTGCTCCTGATATAAGATTTCCTCGTCTTAATAATTTAAGTTTTTGGTTATTGCCTACTGCTATGTTTTTGATTTTGGATTCTTGTTTTGTTGATATGGGTAGTGGTACTAGTTGAACTATTTATCCTCCTTTAAGTACTATGGGCCATCCTGGTAGAAGTGTTGATTTGGCTATTTTTAGTTTACACTGTGCTGGGGTTAGTTCTATTCTGGGGGCTATTAATTTTATAACTACTACTAAGAATTTGCGTAGGAGGTCTATTTCTTTGGAGCATATGAGCTTGTTTGTTTGAACTGTTTTTGTTACAGTTTTTTTGCTTATTTTGTCTCTTCCTGTTTTAGCGGGAGCTATTACTATGTTGTTGACTGATCGTAACCTTAATACTTCTTTTTTTGATCCTAGGACTGGTGGGAATCCTCTTATTTACCAGCATCTTTTTTGGTTTTTTGGTCATCCTGAGGTTTATATTTTAATTTTACCAGCTTTTGGTATTATTAGACAGTCTAGTTTATATTTAACTGGTAAGAAAGAAAGTTTTTGGTTCTTTTT
>C5-28
GGTATGGTTGGCACTGCTCTTTCTTTAATTATTCGTCTTGAGTTGGCTAAGCCGGGTCTTTTTTTGGGTAATGGGCAGTTGTATAATTCTGTTATTACTGCTCATGCTATTTTGATAATTTTTTTTATGGTTATGCCAACCATGATTGGGGGGTTTGGTAACTGGATGTTGCCTCTTATGTTGGGTGCTCCTGATATAAGATTTCCTCGTCTTAATAATTTAAGTTTTTGGTTATTGCCTACTGCTATGTTTTTGATCTTGGATTCTTGTTTTGTTGATATGGGTAGTGGTACTAGTTGAACTATTTATCCTCCTTTAAGTACTATGGGCCATCCTGGTAGAAGTGTTGATTTGGCTATTTTTAGTTTACACTGTGCTGGGGTTAGTTCTATTCTGGGGGCTATTAATTTTATAACTACTACTAAGAATTTGCGTAGGAGGTCTATTTCTTTGGAGCATATGAGCTTGTTTGTTTGAACTGTTTTTGTTACAGTTTTTTTGCTTATTTTGTCTCTTCCTGTTTTAGCGGGAGCTATTACTATGTTGTTGACTGATCGTAACCTTAATACTTCTTTTTTTGATCCTAGGACTGGTGGGAATCCTCTTATTTACCAGCATCTTTTTTGGTTTTTTGGTCATCCTGAGGTTTATATTTTAATTTTACCAGCTTTTGGTATTATCAGACAGTCTAGTTTATATTTAACTGGTAAGAAAGAAAGTTTTTGGTTCTTTTT
>C5-30
GGTATAGTTGGTACTGCTCTTTCTTTAATTATTCGTCTTGAGTTGGCTAAGCCGGGTCTTTTTTTGGGTAATGGGCAGTTGTATAATTCTGTTATTACTGCTCATGCTATTTTGATAATTTTTTTTATGGTTATGCCAACCATGATTGGGGGGTTTGGTAACTGGATGTTGCCTCTTATGTTGGGTGCTCCTGATATAAGATTTCCTCGTCTTAATAATTTAAGTTTTTGGTTATTGCCTACTGCTATGTTTTTGATTTTGGATTCTTGTTTTGTTGATATGGGTAGTGGTACTAGTTGAACTATTTATCCTCCTTTAAGTACTATGGGCCATCCTGGTAGAAGTGTTGATTTGGCTATTTTTAGTTTACACTGTGCTGGGGTTAGTTCTATTCTGGGGGCTATTAATTTTATAACTACTACTAAGAATTTGCGTAGGAGGTCTATTTCTTTGGAGCATATGAGCTTGTTTGTTTGAACTGTTTTTGTTACAGTTTTTTTGCTTATTTTGTCTCTTCCTGTTTTAGCGGGAGCTATTACTATGTTGTTGACTGATCGTAACCTTAATACTTCTTTTTTTGATCCTAGGACTGGTGGGAATCCTCTTATTTACCAGCATCTTTTTTGGTTTTTTGGTCATCCTGAGGTTTATATTTTAATTTTACCAGCTTTTGGTATTATTAGACAGTCTAGTTTATATTTAACTGGTAAGAAAGAAAGTTTTTGGTTCTTTTT
>C5-31
GGTATAGTTGGCACTGCTCTTTCTTTAATTATTCGTCTTGAGTTGGCTAAGCCGGGTCTTTTTTTGGGTAATGGGCAGTTGTATAATTCTGTTATTACTGCTCATGCTATTTTGATAATTTTTTTTATGGTTATGCCAACCATGATTGGGGGGTTTGGTAACTGGATGTTGCCTCTTATGTTGGGTGCTCCTGATATAAGATTTCCTCGTCTTAATAATTTAAGTTTTTGGTTATTGCCTACTGCTATGTTTTTGATTTTGGATTCTTGTTTTGTTGATATGGGTAGCGGTACTAGTTGAACTATTTATCCTCCTTTAAGTACTATGGGCCATCCTGGTAGAAGTGTTGATTTGGCTATTTTTAGTTTACACTGTGCTGGGGTTAGTTCTATTCTGGGGGCTATTAATTTTATAACTACTACTAAGAATTTGCGTAGGAGGTCTATTTCTTTGGAGCATATGAGCTTGTTTGTTTGAACTGTTTTTGTTACAGTTTTTTTGCTTATTTTGTCTCTTCCTGTTTTAGCGGGAGCTATTACTATGTTGTTGACTGATCGTAACCTTAATACTTCTTTTTTTGATCCTAGGACTGGTGGGAATCCTCTTATTTACCAGCATCTTTTTTGGTTTTTTGGTCATCCTGAGGTTTATATTTTAATTTTACCAGCTTTTGGTATTATTAGACAGTCTAGTTTATATTTAACTGGTAAGAAAGAAAGTTTTTGGTTCTTTTT
>C5-32
GGTATAGTTGGCACTGCTCTTTCTTTAATTATTCGTCTTGAGTTGGCTAAGCCGGGTCTTTTTTTGGGTAATGGGCAGTTGTATAATTCTGTTATTACTGCTCATGCTATTTTGATAATTTTTTTTATGGTTATGCCAACCATGATTGGGGGGTTTGGTAACTGGATGTTGCCTCTTATGTTGGGTGCTCCTGATATAAGATTTCCTCGTCTTAATAATTTAAGTTTTTGGTTATTGCCTACTGCTATGTTTTTGATTTTGGATTCTTGTTTTGTTGATATGGGTAGTGGTACTAGTTGAACTATTTATCCTCCTTTAAGTACTATGGGCCATCCTGGTAGAAGTGTTGATTTGGCTATTTTTAGTTTACACTGTGCTGGGGTTAGTTCTATTCTGGGGGCTATTAATTTTATAACTACTACTAAGAATTTGCGTAGGAGGTCTATTTCTTTGGAGCATATGAGCTTGTTTGTTTGAACTGTTTTTGTTACAGTTTTTTTGCTTATTTTGTCTCTTCCTGTTTTAGCGGGAGCTATTACTATGTTGTTGACTGATCGTAACCTTAATACTTCTTTTTTTGATCCTAGGACTGGTGGGAATCCTCTTATTTACCAGCATCTTTTTTGGTTTTTTGGTCATCCTGAGGTTTATATTTTAATTTTACCAGCTTTTGGTATTATTAGACAGTCTAGTTTATATTTAACTGGTAAGAAAGAAAGTTTTTGGTTCTTTTT
>C6-11
GGTATAGTTGGCACTGCTCTTTCTTTAATTATTCGTCTTGAGTTGGCTAAGCCGGGTCTTTTTTTGGGTAATGGGCAGTTGTATAATTCTGTTATTACTGCTCATGCTATTTTGATAATTTTTTTTATGGTTATGCCAACCATGATTGGGGGGTTTGGTAACTGGATGTTGCCTCTTATGTTGGGTGCTCCTGATATAAGATTTCCTCGTCTTAATAATTTAAGTTTTTGGTTATTGCCTACTGCTATGTTTTTGATTTTGGATTCTTGTTTTGTTGATATGGGTAGTGGTACTAGTTGAACTATTTATCCTCCTTTAAGTACTATGGGCCATCCTGGTAGAAGTGTTGATTTGGCTATTTTTAGTTTACACTGTGCTGGGGTTAGTTCTATTCTGGGGGCTATTAATTTTATAACTACTACTAAGAATTTGCGTAGGAGGTCTATTTCTTTGGAGCATATGAGCTTGTTTGTTTGAACTGTTTTTGTTACAGTTTTTTTGCTTATTTTGTCTCTTCCTGTTTTAGCGGGAGCTATTACTATGTTGTTGACTGATCGTAACCTTAATACTTCTTTTTTTGATCCTAGGACTGGTGGGAATCCTCTTATTTACCAACATCTTTTTTGGTTTTTTGGTCATCCTGAGGTTTATATTTTAATTTTACCAGCTTTTGGTATTATTAGACAGTCTAGTTTATATTTAACTGGTAAGAAAGAAAGTTTTTGGTTCTTTTT
>C6-14
GGTATAGTTGGCACTGCTCTTTCTTTAATTATTCGTCTTGAGTTGGCTAAGCCGGGTCTTTTTTTGGGTAATGGGCAGTTGTATAATTCTGTTATTACTGCTCATGCTATTTTGATAATTTTTTTTATGGTTATGCCAACCATGATTGGGGGGTTTGGTAACTGGATGTTGCCTCTTATGTTGGGTGCTCCTGATATAAGATTTCCTCGTCTTAATAATTTAAGTTTTTGGTTATTGCCTACTGCTATGTTTTTGATTTTGGATTCTTGTTTTGTTGATATGGGTAGTGGTACTAGTTGAACTATTTATCCTCCTTTAAGTACTATGGGCCATCCTGGTAGAAGTGTTGATTTGGCTATTTTTAGTTTACACTGTGCTGGGGTTAGTTCTATTCTGGGGGCTATTAATTTTATAACTACTACTAAGAATTTGCGTAGGAGGTCTATTTCTTTGGAGCATATGAGCTTGTTTGTTTGAACTGTTTTTGTTACAGTTTTTTTGCTTATTTTGTCTCTTCCTGTTTTAGCGGGAGCTATTACTATGTTGTTGACTGATCGTAACCTTAATACTTCTTTTTTTGATCCTAGGACTGGTGGGAATCCTCTTATTTACCAGCATCTTTTTTGGTTTTTTGGTCATCCTGAGGTTTATATTTTAATTTTACCAGCTTTTGGTATTATTAGACAGTCTAGTTTATATTTAACTGGTAAGAAAGAAAGTTTTTGGTTCTTTTT
>C6-18
GGTATAGTTGGCACTGCTCTTTCTTTAATTATTCGTCTTGAGTTGGCTAAGCCGGGTCTTTTTTTGGGTAATGGGCAGTTGTATAATTCTGTTATTACTGCTCATGCTATTTTGATAATTTTTTTTATGGTTATGCCAACCATGATTGGGGGGTTTGGTAACTGGATGTTGCCTCTTATGTTGGGTGCTCCTGATATAAGATTTCCTCGTCTTAATAATTTAAGTTTTTGGTTATTGCCTACTGCTATGTTTTTGATTTTGGATTCTTGTTTTGTTGATATGGGTAGTGGTACTAGTTGAACTATTTATCCTCCTTTAAGTACTATGGGTCATCCTGGTAGAAGTGTTGATTTGGCTATTTTTAGTTTACACTGTGCTGGGGTTAGTTCTATTCTGGGGGCTATTAATTTTATAACTACTACTAAGAATTTGCGTAGGAGGTCTATTTCTTTGGAGCATATGAGCTTGTTTGTTTGAACTGTTTTTGTTACAGTTTTTTTGCTTATTTTGTCTCTTCCTGTTTTAGCGGGAGCTATTACTATGTTGTTGACTGATCGTAACCTTAATACTTCTTTTTTTGATCCTAGGACTGGCGGGAATCCTCTTATTTACCAGCATCTTTTTTGGTTTTTTGGTCATCCTGAGGTTTATATTTTAATTTTACCAGCTTTTGGTATTATTAGACAGTCTAGTTTATATTTAACTGGTAAGAAAGAAAGTTTTTGGTTCTTTTT
>C6-24
GGTATGGTTGGCACTGCTCTTTCTTTAATTATTCGTCTTGAGTTGGCTAAGCCGGGTCTTTTTTTGGGTAATGGGCAGTTGTATAACTCTGTTATTACTGCTCATGCTATTTTGATAATTTTTTTTATGGTTATGCCAACCATGATTGGGGGGTTTGGTAACTGGATGTTGCCTCTTATGTTGGGTGCTCCTGATATAAGATTTCCTCGTCTTAATAATTTAAGTTTTTGGTTATTGCCTACTGCTATGTTTTTGATTTTGGATTCTTGTTTTGTTGATATGGGTAGTGGTACTAGCTGGACTATTTATCCTCCTTTAAGTACTATGGGTCATCCTGGTAGAAGTGTTGATTTGGCTATTTTTAGTTTACACTGTGCTGGGGTCAGTTCTATTTTGGGGGCTATTAATTTTATAACTACTACTAAGAATTTGCGTAGGAGGTCTATTTCTTTGGAGCATATGAGCTTGTTTGTTTGAACTGTTTTTGTTACAGTTTTTTTGCTTATTTTGTCTCTTCCTGTTTTAGCGGGAGCTATTACTATGTTGTTGACCGATCGTAACCTTAATACTTCTTTTTTTGATCCTAGGACTGGTGGGAATCCTCTTATTTACCAGCATCTTTTTTGGTTTTTTGGTCATCCTGAGGTTTATATTTTAATTTTACCAGCTTTTGGTATTATTAGACAGTCTAGTTTATATTTAACTGGTAAGAAAGAAAGTTTTTGGTTCTTTTT
>C7-1
GGTATAGTTGGCACTGCTCTTTCTTTAATTATTCGTCTTGAGTTGGCTAAGCCGGGTCTTTTTTTGGGTAATGGGCAGTTGTATAATTCTGTTATTACTGCTCATGCTATTTTGATAATTTTTTTTATGGTTATGCCAACCATGATTGGGGGGTTTGGTAACTGGATGTTGCCTCTTATGTTGGGTGCTCCTGATATAAGATTTCCTCGTCTTAATAATTTAAGTTTTTGGTTATTGCCTACTGCTATGTTTTTGATTTTGGATTCTTGTTTTGTTGATATGGGTAGTGGTACTAGTTGAACTATTTATCCTCCTTTAAGTACTATGGGCCATCCTGGTAGAAGTGTTGATTTGGCTATTTTTAGTTTACACTGTGCTGGGGTTAGTTCTATTCTGGGGGCTATTAATTTTATAACTACTACTAAGAATTTGCGTAGGAGGTCTATTTCTTTGGAGCATATGAGCTTGTTTGTTTGAACTGTTTTTGTTACAGTTTTTTTGCTTATTTTGTCTCTTCCTGTTTTAGCGGGAGCTATTACTATGTTGTTGACTGATCGTAACCTTAATACTTCTTTTTTTGATCCTAGGACTGGTGGGAATCCTCTTATTTACCAGCATCTTTTTTGGTTTTTTGGTCATCCTGAGGTTTATATTTTAATTTTACCAGCTTTTGGTATTATTAGACAGTCTAGTTTATATTTAACTGGTAAGAAAGAAAGTTTTTGGTTCTTTTT
>C7-3
GGTATAGTTGGCACTGCTCTTTCTTTAATTATTCGTCTTGAGTTGGCTAAGCCGGGTCTTTTTTTGGGTAATGGGCAGTTGTATAATTCTGTTATTACTGCTCATGCTATTTTGATAATTTTTTTTATGGTTATGCCAACCATGATTGGGGGGTTTGGTAACTGGATGTTACCTCTTATGTTGGGTGCTCCTGATATAAGATTTCCTCGTCTTAATAATTTAAGTTTTTGGTTATTGCCTACTGCTATGTTTTTGATTTTGGATTCTTGTTTTGTTGATATGGGTAGTGGTACTAGTTGAACTATTTATCCTCCTTTAAGTACTATGGGCCATCCTGGTAGAAGTGTTGATTTGGCTATTTTTAGTTTACACTGTGCTGGGGTTAGTTCTATTCTGGGGGCTATTAATTTTATAACTACTACTAAGAATTTGCGTAGGAGGTCTATTTCTTTGGAGCATATGAGCTTGTTTGTTTGAACTGTTTTTGTTACAGTTTTTTTGCTTATTTTGTCTCTTCCTGTTTTAGCGGGAGCTATTACTATGTTGTTGACTGATCGTAACCTTAATACTTCTTTTTTTGATCCTAGGACTGGTGGGAATCCTCTTATTTACCAGCATCTTTTTTGGTTTTTTGGTCATCCTGAGGTTTATATTTTAATTTTACCAGCTTTTGGTATTATTAGACAGTCTAGTTTATATTTAACTGGTAAGAAAGAAAGTTTTTGGTTCTTTTT
>C7-43
GGTATAGTTGGCACTGCTCTTTCTTTAATTATTCGTCTTGAGTTGGCTAAGCCGGGTCTTTTTTTGGGTAATGGGCAGTTGTATAATTCTGTTATTACTGCTCATGCTATTTTGATAATTTTTTTTATGGTTATGCCAACCATGATTGGGGGGTTTGGTAACTGGATGTTGCCTCTTATGTTGGGTGCTCCTGATATAAGATTTCCTCGTCTTAATAATTTAAGTTTTTGGTTATTGCCTACTGCTATGTTTTTGATTTTGGATTCTTGTTTTGTTGATATGGGTAGTGGTACTAGTTGAACTATTTATCCTCCTTTAAGTACTATGGGCCATCCTGGTAGAAGTGTTGACTTGGCTATTTTTAGTTTACACTGTGCTGGGGTTAGTTCTATTCTGGGGGCTATTAATTTTATAACTACTACTAAGAATTTGCGTAGGAGGTCTATTTCTTTGGAGCATATGAGCTTGTTTGTTTGAACTGTTTTTGTTACAGTTTTTTTGCTTATTTTGTCTCTTCCTGTTTTAGCGGGAGCTATTACTATGTTGTTGACTGATCGTAACCTTAATACTTCTTTTTTTGATCCTAGGACTGGTGGGAATCCTCTTATTTACCAGCATCTTTTTTGGTTTTTTGGTCATCCTGAGGTTTATATTTTAATTTTACCAGCTTTTGGTATTATTAGACAGTCTAGTTTATATTTAACTGGTAAGAAAGAAAGTTTTTGGTTCTTTTT
