# Supplementary material for: An investigation of the prevalence and diversity of Anisakis in China: marine food safety implications
Source: Front Microbiol. 2024 May 17;15:1399466. doi: 10.3389/fmicb.2024.1399466 (PMC11140045; doi:10.3389/fmicb.2024.1399466)
Supplement: Supplementary file 2 [file Data_Sheet_1.ZIP › A. pegreffii_NAD1.fas]

>n5-23
TTGCTGGGTGGTAGTCAGCAGCGTATTGGTCCTAATAAAGTTAGTTTTATGGGTATTGTTCAAGCTATTTTTGATGGTATTAAGCTTTTGAAAAAAGAGCAAATGACACCTTTGAATTCTGCTGAGACTTCTTTTATTTTGGTTCCAGGAGTTTTTTTTTCTGTTATGTTTTTGGAGTGGTTTGTTCTTCCTTATTCTTTTGATTTTATGACTTTTGAGTATTCTATTTTGTTTTTCCTTTGTTTAATTGGGTTTTCTGTTTATACGACTCTTGTTAGTGGTGCTGTAAGTAAATCAAAATATGGTATGGTGGGGGCCATTCGGGCTAGGAGTCAGAGCGTTTCTTACGAGATTGCTTTTTCTTTGTATCTGTTGGCTATTATTATTCATATTAATATGTTTTATTTTTACAGGTTTTTTAATTTAAGTCTTGTTGTTATTTATTTACCTTTTCTTTTTATGGTCTTGGCTGAGTTGAACCGGGCTCCTTTTGATTTTGCTGAGGGTGAGAGAGAGCTTGTTAGTGGTTATAATGTGGAGTATTCCAGTGTAGCTTTTGTTTTACTTTTTTTGGGGGAGTATGGTGCCTTGTTGTTTTTTAGGACTTTAACTTCTGTGTTGTTTTTTGATTTTAGTTTTGTTATGATTTATTTAATGTTTACTAACTTTGGTTTTTATTCGAAGTGTTTT
>n5-24
TTGCTGGGTGGTAGTCAGCAGCGTATTGGTCCTAATAAAGTTAGTTTTATGGGTATTGTTCAAGCTATTTTTGATGGTATTAAGCTTTTGAAAAAAGAGCAAATGACACCTTTGAATTCTGCTGAGACTTCTTTTATTTTGGTTCCAGGAGTTTTTTTTTCTGTTATGTTTTTGGAGTGGTTTGTTCTTCCTTATTCTTTTGATTTTATGACTTTTGAGTATTCTATTTTGTTTTTCCTTTGTTTAATTGGGTTTTCTGTTTATACGACTCTTGTTAGTGGTGCTGTAAGTAAATCAAAATATGGTATGGTGGGGGCCATTCGGGCTAGGAGTCAGAGTGTTTCTTACGAGATTGCTTTTTCTTTGTATCTGTTGGCTATTATTATTCATATTAATATGTTTTATTTTTATAGGTTTTTTAATTTAAGTCTTGTTGTTATTTATTTACCTTTTCTTTTTATGGTCTTGGCTGAGTTGAACCGGGCTCCTTTTGATTTTGCTGAGGGTGAGAGAGAGCTTGTTAGTGGTTATAATGTGGAATATTCCAGTGTAGCTTTTGTTTTACTTTTTTTGGGGGAGTATGGTGCCTTGTTGTTTTTTAGGACTTTAACTTCTGTGTTGTTTTTTGATTTTAGTTTTGTTATGATTTATTTAATGTTTACTAACTTTGGTTTTTATTCGAAGTGTTTT
>n5-28
TTGCTGGGTGGTAGTCAGCAGCGTATTGGTCCTAATAAAGTTAGTTTTATGGGTATTGTTCAAGCTATTTTTGATGGTATTAAGCTTTTGAAAAAAGAGCAAATGACACCTTTGAATTCTGCTGAGACTTCTTTTATTTTGGTTCCAGGAGTTTTTTTTTCTGTTATGTTTTTGGAGTGGTTTGTTCTTCCTTATTCTTTTGATTTTATGACTTTTGAGTATTCTATTTTGTTTTTCCTTTGTTTAATTGGGTTTTCTGTTTATACGACTCTTGTTAGTGGTGCTGTAAGTAAATCAAAATATGGTATGGTGGGGGCCATTCGGGCTAGGAGTCAGAGTGTTTCTTATGAGATTGCTTTTTCTTTGTATTTGTTGGCCATTATTATTCATATTAATATGTTTTATTTTTACAGGTTTTTTAATTTAAGTCTTGTTGTTATTTATTTACCTTTTCTTTTTATGGTCTTGGCTGAGTTGAACCGGGCTCCTTTTGATTTTGCTGAGGGTGAGAGAGAACTTGTTAGTGGTTATAATGTGGAATATTCCAGTGTAGCTTTTGTTTTACTTTTTTTGGGGGAGTATGGTGCCTTGTTGTTTTTTAGGACTTTAACTTCTGTGTTGTTTTTTGATTTTAGTTTTGTTATGATTTATTTAATGTTTACTAACTTTGGTTTTTATTCGAAGTGCTTT
>n1-1
TTGCTGGGTGGTAGTCAGCAGCGTATTGGTCCTAATAAAGTTAGTTTTATGGGTATTATTCAAGCTATTTTTGATGGTATTAAGCTTTTGAAAAAAGAGCAAATGACACCTTTGAATTCTGCTGAGACTTCTTTTATTTTGGTTCCAGGAGTTTTTTTTTCTGTTATGTTTTTGGAGTGGTTTGTTCTTCCTTATTCTTTTGATTTTATGACTTTTGAGTATTCTATTTTGTTTTTCCTTTGTTTAATTGGGTTTTCTGTTTATACGACTCTTGTTAGTGGTGCTGTAAGTAAATCAAAATATGGTATGGTGGGGGCCATTCGGGCTAGGAGTCAGAGTGTTTCTTACGAGATTGCTTTTTCTTTGTATCTGTTGGCTATTATTATTCATATTAATATGTTTTATTTTTACAGGTTTTTTAATTTAAGTCTTGTTGTTATTTATTTACCTTTTCTTTTTATGGTCTTGGCTGAGTTGAACCGGGCTCCTTTTGATTTTGCTGAGGGTGAGAGAGAGCTTGTTAGTGGTTATAATGTGGAATATTCCAGTGTAGCTTTTGTTTTACTTTTTTTGGGGGAGTATGGTGCCTTGTTGTTTTTTAGGACTTTAACTTCTGTGTTGTTTTTTGATTTTAGTTTTGTTATGATTTATTTAATGTTTACTAACTTTGGTTTTTATTCGAAGTGCTTT
>n1-2
TTGCTGGGTGGTAGTCAGCAGCGTATTGGTCCTAATAAAGTTAGTTTTATGGGTATTGTTCAAGCTATTTTTGATGGTATTAAGCTTTTGAAAAAAGAGCAAATGACACCTTTGAATTCTGCTGAGACTTCTTTTATTTTGGTTCCAGGAGTTTTTTTTTCTGTTATGTTTCTGGAGTGGTTTGTTCTTCCTTATTCTTTTGATTTTATGACTTTTGAGTATTCTATTTTGTTTTTCCTTTGTTTAATTGGGTTTTCTGTTTATACGACTCTTGTTAGTGGTGCTGTAAGTAAATCAAAATATGGTATGGTGGGGGCCATTCGGGCTAGGAGTCAGAGTGTTTCTTACGAGATTGCTTTTTCTTTGTATCTGTTGGCTATTATTATTCATATTAATATGTTTTATTTTTACAGGTTTTTTAATTTAAGTCTTGTTGTTATTTATTTACCTTTTCTTTTTATGGTCTTGGCTGAGTTGAACCGGGCTCCTTTTGATTTTGCTGAGGGTGAGAGAGAGCTTGTTAGTGGTTATAATGTGGAATATTCCAGTGTAGCTTTTGTTTTACTTTTTTTGGGGGAGTATGGTGCCTTGTTGTTTTTTAGGACTTTAACTTCTGTGTTGTTTTTTGATTTTAGTTTTGTTATGATTTATTTAATGTTTACTAACTTTGGTTTTTATTCGAAGTGCTTT
>n1-3
TTGCTGGGTGGTAGTCAGCAGCGTATTGGTCCTAATAAAGTTAGTTTTATGGGTATTGTTCAAGCTATTTTTGATGGTATTAAGCTTTTGAAAAAAGAGCAAATGACACCTTTGAATTCTGCTGAGACTTCTTTTATTTTGGTTCCAGGAGTTTTTTTTTCTGTTATGTTTTTGGAGTGGTTTGTTCTTCCTTATTCTTTTGATTTTATGACTTTTGAGTATTCTATTTTGTTTTTCCTTTGTTTAATTGGGTTTTCTGTTTATACGACTCTTGTTAGTGGTGCTGTAAGTAAATCAAAATATGGTATGGTGGGGGCCATTCGGGCTAGGAGTCAGAGTGTTTCTTACGAGATTGCTTTTTCTTTGTATCTGTTGGCTATTATTATTCATATTAATATGTTTTATTTTTACAGGTTTTTTAATTTAAGTCTTGTTGTTATTTATTTACCTTTTCTTTTTATGGTCTTGGCGGAGTTGAACCGGGCTCCTTTTGATTTTGCTGAGGGTGAGAGAGAGCTTGTTAGTGGTTATAATGTGGAATATTCCAGTGTAGCTTTTGTTTTACTTTTTTTGGGGGAGTATGGTGCCTTGTTGTTTTTTAGGACTTTAACTTCTGTGTTGTTTTTTGATTTTAGTTTTGTTATGATTTATTTAATGTTTACTAACTTTGGTTTTTATTCGAAGGCTTTC
>n1-4
TTGCTGGGAGGTAGTCAGCAGCGTATTGGTCCTAATAAAGTTAGTTTTATGGGTATTGTTCAAGCTATTTTTGATGGTATTAAGCTTTTGAAAAAAGAGCAAATGACACCTTTGAATTCTGCTGAGACTTCTTTTATTTTGGTTCCAGGAGTTTTTTTTTCTGTTATGTTTTTGGAGTGGTTTGTTCTTCCTTATTCTTTTGATTTTATGACTTTTGAGTATTCTATTTTGTTTTTCCTTTGTTTAATTGGGTTTTCTGTTTATACGACTCTTGTTAGTGGTGCTGTAAGTAAATCAAAATATGGTATGGTGGGGGCCATTCGGGCTAGGAGTCAGAGTGTTTCTTACGAGATTGCTTTTTCTTTGTATCTGTTGGCTATTATTATTCATATTAATATGTTTTATTTTTACAGGTTTTTTAATTTAAGTCTTGTTGTTATTTATTTACCTTTTCTTTTTATGGTCTTGGCTGAGTTGAACCGGGCTCCTTTTGATTTTGCTGAGGGTGAGAGAGAGCTTGTTAGTGGTTATAATGTGGAATATTCCAGTGTAGCTTTTGTTTTACTTTTTTTGGGGGAGTATGGTGCCTTGTTGTTTTTTAGGACTTTAACTTCTGTGTTGTTTTTTGATTTTAGTTTTGTTATGATTTATTTAATGTTTACTAACTTTGGTTTTTATTCGAAGTGCTTT
>n1-5
TTGCTGGGTGGTAGTCAGCAGCGTATTGGTCCTAATAAAGTTAGTTTTATGGGTATTGTTCAAGCTATTTTTGACGGTATTAAGCTTTTGAAAAAAGAGCAAATGACACCTTTGAATTCTGCTGAGACTTCTTTTATTTTGGTTCCAGGAGTTTTTTTTTCTGTTATGTTTTTGGAGTGGTTTGTTCTTCCTTATTCTTTTGATTTTATGACTTTTGAGTATTCTATTTTGTTTTTCCTTTGTTTAATTGGGTTTTCTGTTTACACGACTCTTGTTAGTGGTGCTGTAAGTAAATCAAAATATGGTATGGTGGGGGCCATTCGGGCTAGGAGTCAGAGTGTTTCTTACGAGATTGCTTTTTCTTTGTATTTGTTGGCCATTATTATTCATATTAATATGTTTTATTTTTACAGGTTTTTTAATTTAAGTCTTGTTGTTATTTATTTACCTTTTCTTTTTATGGTCTTGGCTGAGTTGAACCGGGCTCCTTTTGATTTTGCTGAGGGTGAGAGAGAGCTTGTTAGTGGTTATAATGTGGAATATTCCAGTGTAGCTTTTGTTTTACTTTTTTTGGGGGAGTATGGTGCCTTGTTGTTTTTTAGGACTTTAACTTCTGTGTTGTTTTTCGATTTTAGTTTTGTTATGATTTATTTAATGTTTACTAACTTTGGTTTTTATTCGAAGTGCTTT
>n1-6
TTGCTGGGTGGTAGTCAGCAGCGTATTGGTCCTAATAAAGTTAGTTTTATGGGTATTGTTCAAGCTATTTTTGATGGTATTAAGCTTTTGAAAAAAGAGCAAATGACACCTTTGAATTCTGCTGAGACTTCTTTTATTTTGGTTCCAGGAGTTTTTTTTTCTGTTATGTTTTTGGAGTGGTTTGTTCTTCCTTATTCTTTTGATTTTATGACTTTTGAGTATTCTATTTTGTTTTTCCTTTGTTTAATTGGGTTTTCTGTTTATACGACTCTTGTTAGTGGTGCTGTAAGTAAATCAAAATATGGTATGGTAGGGGCCATTCGGGCTAGGAGTCAGAGTGTTTCTTACGAGATTGCTTTTTCTTTGTATCTGTTGGCTATTATTATTCATATTAATATGTTTTATTTTTACAGGTTTTTTAATTTAAGTCTTGTTGTTATTTATTTACCTTTTCTTTTTATGGTCTTGGCTGAGTTGAACCGGGCTCCTTTTGATTTTGCTGAGGGTGAGAGAGAGCTTGTTAGTGGTTATAATGTGGAATATTCCAGTGTAGCTTTTGTTTTACTTTTTTTGGGGGAGTATGGTGCCTTGTTGTTTTTTAGGACTTTAACTTCTGTGTTGTTTTTTGATTTTAGTTTTGTTATGATTTATTTAATGTTTACTAACTTTGGTTTTTATTCGAAGTGCTTT
>n1-7
TTGCTGGGTGGTAGTCAGCAGCGTATTGGTCCTAATAAAGTTAGTTTTATGGGTATTGTTCAAGCTATTTTTGATGGTATTAAGCTTTTGAAAAAAGAGCAAATGACACCTTTGAATTCTGCTGAGACTTCTTTTATTTTGGTTCCAGGAGTTTTTTTTTCTGTTATGTTTTTGGAGTGGTTTGTTCTTCCTTATTCTTTTGATTTTATGACTTTTGAGTATTCTATTTTGTTTTTCCTTTGTTTAATTGGGTTTTCTGTTTATACGACTCTTGTTAGTGGTGCTGTAAGTAAATCAAAATATGGTATGGTGGGGGCCATTCGGGCTAGGAGTCAGAGTGTTTCTTACGAGATTGCTTTTTCTTTGTATCTGTTGGCTATTATTATTCATATTAATATGTTTTATTTTTATAGGTTTTTTAATTTAAGTCTTGTTGTTATTTATTTACCTTTTCTTTTTATGGTCTTGGCTGAGTTGAACCGGGCTCCTTTTGATTTTGCTGAGGGTGAGAGAGAGCTTGTTAGTGGTTATAATGTGGAATATTCCAGTGTAGCTTTTGTTTTACTTTTTTTGGGGGAGTATGGTGCCTTGTTGTTTTTTAGGACTTTAACTTCTGTGTTGTTTTTTGATTTTAGTTTTGTTATGATTTATTTAATGTTTACTAACTTTGGTTTTTATTCGAAGTGCTTT
>n1-8
TTGCTGGGTGGTAGTCAGCAGCGTATTGGTCCTAATAAAGTTAGTTTTATGGGTATTGTTCAAGCTATTTTTGATGGTATTAAGCTTTTGAAAAAAGAGCAAATGACACCTTTGAATTCTGCTGAGACTTCTTTTATTTTGGTTCCAGGAGTTTTTTTTTCTGTTATGTTTTTGGAGTGGTTTGTTCTTCCTTATTCTTTTGATTTTATGACTTTTGAGTATTCTATTTTGTTTTTCCTTTGTTTAATTGGGTTTTCTGTTTATACGACTCTTGTTAGTGGTGCTGTAAGTAAATCAAAATATGGCATGGTGGGGGCCATTCGGGCTAGGAGTCAGAGTGTTTCTTACGAGATTGCTTTTTCTTTGTATCTGTTGGCTATTATTATTCATATTAATATGTTTTATTTTTACAGGTTTTTTAATTTAAGTCTTGTTGTTATTTATTTACCTTTTCTTTTTATGGTCTTGGCTGAGTTGAACCGGGCTCCTTTTGATTTTGCTGAGGGTGAGAGAGAGCTTGTTAGTGGTTATAATGTGGAATATTCCAGTGTAGCTTTTGTTCTACTTTTTTTGGGGGAGTATGGTGCCTTGTTGTTTTTTAGGACTTTAACTTCTGTGTTGTTTTTTGATTTTAGTTTTGTTATGATTTATTTAATGTTTACTAACTTTGGTTTTTATTCGAAGTGCTTT
>n1-9
TTGCTGGGTGGTAGTCAGCAGCGTATTGGTCCTAATAAAGTTAGTTTTATGGGTATTGTTCAAGCTATTTTTGACGGTATTAAGCTTTTGAAAAAAGAGCAAATGACACCTTTGAATTCTGCTGAGACTTCTTTTATTTTGGTTCCAGGAGTTTTTTTTTCTGTTATGTTTTTGGAGTGGTTTGTTCTTCCTTATTCTTTTGATTTTATGACTTTTGAGTATTCTATTTTGTTTTTCCTTTGTTTAATTGGGTTTTCTGTTTACACGACTCTTGTTAGTGGTGCTGTAAGTAAATCAAAATATGGTATGGTGGGGGCCATTCGGGCTAGGAGTCAGAGTGTTTCTTACGAGATTGCTTTTTCTTTGTATTTGTTGGCCATTATTATTCATATTAATATGTTTTATTTTTATAGGTTTTTTAATTTAAGTCTTGTTGTTATTTATTTACCTTTTCTTTTTATGGTCTTGGCTGAGTTGAACCGGGCTCCTTTTGATTTTGCTGAGGGTGAGAGAGAGCTTGTTAGTGGTTATAATGTGGAATATTCCAGTGTAGCTTTTGTTTTACTTTTTTTGGGGGAGTATGGTGCCTTGTTGTTTTTTAGGACTTTAACTTCTGTGTTGTTTTTCGATTTTAGTTTTGTTATGATTTATTTAATGTTTACTAACTTTGGTTTTTATTCGAAGTGCTTT
>n3-1
TTGCTGGGTGGTAGTCAGCAGCGTATTGGTCCTAATAAAGTTAGTTTTATGGGTATTGTTCAAGCTATTTTTGATGGTATTAAGCTTTTGAAAAAAGAGCAAATGACACCTTTGAATTCTGCTGAGACTTCTTTTATTTTGGTTCCAGGAGTTTTTTTTTCTGTTATGTTTTTGGAGTGGTTTGTTCTTCCTTATTCTTTTGATTTTATGACTTTTGAGTATTCTATTTTGTTTTTCCTTTGTTTAATTGGGTTTTCTGTTTACACGACTCTTGTTAGTGGTGCTGTAAGTAAATCAAAATATGGTATGGTGGGGGCCATCCGGGCTAGGAGTCAGAGTGTTTCTTACGAGATTGCTTTTTCTTTGTATTTGTTGGCCATTATTATTCATATTAATATGTTTTATTTTTACAGGTTTTTTAATTTAAGTCTTGTTGTTATTTATTTACCTTTTCTTTTTATGGTCTTGGCTGAGTTGAACCGGGCCCCTTTTGATTTTGCTGAGGGTGAGAGAGAGCTTGTTAGTGGTTATAATGTGGAATATTCCAGTGTGGCTTTTGTTTTACTTTTTTTGGGGGAGTATGGTGCCTTGTTGTTTTTTAGGACTTTAACTTCTGTGTTGTTTTTCGATTTTAGTTTTGTTATGATTTATTTAATGTTTACTAACTTTGGTTTTTATTCGAAGTGCTTT
>n3-8
TTGCTGGGTGGTAGTCAGCAGCGTATTGGTCCTAATAAAGTTAGTTTTATGGGTATTGTTCAAGCTATTTTTGATGGTATTAAGCTTTTGAAAAAAGAGCAAATGACACCTTTGAATTCTGCTGAGACTTCTTTTATTTTGGTTCCAGGAGTTTTTTTTTCTGTTATGTTTTTGGAGTGGTTTGTTCTTCCTTATTCTTTTGATTTTATGACTTTTGAGTATTCTATTTTGTTTTTCCTTTGTTTAATTGGGTTTTCTGTTTATACGACTCTTGTTAGTGGTGCTGTAAGTAAATCAAAATATGGTATGGTGGGGGCCATTCGGGCTAGGAGTCAGAGTGTTTCTTACGAGATTGCTTTTTCTTTGTATCTGTTGGCTATTATTATTCATATTAATATGTTTTATTTTTACAGGTTTTTTAATTTAAGTCTTGTTGTTATTTATTTACCTTTTCTTTTTATGGTCTTGGCTGAGTTGAACCGGGCTCCTTTTGATTTTGCTGAGGGTGAGAGAGAGCTTGTTAGTGGTTATAATGTGGAATATTCCAGTGTAGCTTTTGTTTTACTTTTTTTGGGGGAGTATGGTGCCTTGTTGTTTTTTAGGACTTTAACTTCTGTGTTGTTTTTTGATTTTAGTTTTGTTATGATTTATTTAATGTTTACTAACTTTGGTTTTTATTCGAAGTGCTTT
>n3-9
TTGCTGGGTGGTAGTCAGCAGCGTATTGGTCCTAATAAAGTTAGTTTTATGGGTATTGTTCAAGCTATTTTTGATGGTATTAAGCTTTTGAAAAAAGAGCAAATGACACCTTTGAATTCTGCTGAGACTTCTTTTATTTTGGTTCCAGGAGTTTTTTTTTCTGTTATGTTTTTGGAGTGGTTTGTTCTTCCTTATTCTTTTGATTTTATGACTTTTGAGTATTCTATTTTGTTTTTCCTTTGTTTAATTGGGTTTTCTGTTTATACGACTCTTGTTAGTGGTGCTGTAAGTAAATCAAAATATGGTATGGTGGGGGCCATTCGGGCTAGGAGTCAGAGTGTTTCTTACGAGATTGCTTTTTCTTTGTATCTGTTGGCTATTATTATTCATATTAATATGTTTTATTTTTACAGGTTTTTTAATTTAAGTCTTGTTGTTATTTATTTACCTTTTCTTTTTATGGTCTTGGCTGAGTTGAACCGGGCTCCTTTTGATTTTGCTGAGGGTGAGAGAGAGCTTGTTAGTGGTTATAATGTGGAATATTCCAGTGTAGCTTTTGTTTTACTTTTTTTGGGGGAGTATGGTGCCTTGTTGTTTTTTAGGACTTTAACTTCTGTGTTGTTTTTTGATTTTAGTTTTGTTATGATTTATTTAATGTTTACTAACTTTGGTTTTTATTCGAAGTGCTTT
>n3-10
TTGCTGGGTGGTAGTCAGCAGCGTATTGGTCCTAATAAAGTTAGTTTTATGGGTATTGTTCAAGCTATTTTTGATGGTATTAAGCTTTTGAAAAAAGAGCAAATGACACCTTTGAATTCTGCTGAGACTTCTTTTATTTTGGTTCCAGGAGTTTTTTTTTCTGTTATGTTTTTGGAGTGGTTTGTTCTTCCTTATTCTTTTGATTTTATGACTTTTGAGTATTCTATTTTGTTTTTCCTTTGTTTAATTGGGTTTTCTGTTTATACGACTCTTGTTAGTGGTGCTGTAAGTAAATCAAAATATGGTATGGTGGGGGCCATTCGGGCTAGGAGTCAGAGTGTTTCTTACGAGATTGCTTTTTCTTTGTATCTGTTGGCTATTATTATTCATATTAATATGTTTTATTTTTACAGGTTTTTTAATTTAAGTCTTGTTGTTATTTATTTACCTTTTCTTTTTATGGTCTTGGCTGAGTTGAACCGGGCTCCTTTTGATTTTGCTGAGGGTGAGAGAGAGCTTGTTAGTGGTTATAATGTGGAATATTCCAGTGTAGCTTTTGTTTTACTTTTTTTGGGGGAGTATGGTGCCTTGTTGTTTTTTAGGACTTTAACTTCTGTGTTGTTTTTTGATTTTAGTTTTGTTATGATTTATTTAATGTTTACTAACTTTGGTTTTTATTCGAAGTGTTTT
>n3-11
TTGCTGGGTGGTAGTCAGCAGCGTATTGGTCCTAATAAAGTTAGTTTTATGGGTATTGTTCAAGCTATTTTTGATGGTATTAAGCTTTTGAAAAAAGAGCAAATGACACCTTTGAATTCTGCTGAGACTTCTTTTATTTTGGTTCCAGGAGTTTTTTTTTCTGTTATGTTTTTGGAGTGGTTTGTTCTTCCTTATTCTTTTGATTTTATGACTTTTGAGTATTCTATTTTGTTTTTCCTTTGTTTAATTGGGTTTTCTGTTTATACGACTCTTGTTAGTGGTGCTGTAAGTAAATCAAAATATGGTATGGTGGGGGCCATTCGGGCTAGGAGTCAGAGTGTTTCTTACGAGATTGCTTTTTCTTTGTATCTGTTGGCTATTATTATTCATATTAATATGTTTTATTTTTACAGGTTTTTTAATTTAAGTCTTGTTGTTATTTATTTACCTTTTCTTTTTATGGTCTTGGCTGAGTTGAACCGGGCTCCTTTTGATTTTGCTGAGGGTGAGAGAGAGCTTGTTAGTGGTTATAATGTGGAGTATTCCAGTGTAGCTTTTGTTTTACTTTTTTTGGGGGAGTATGGTGCCTTGTTGTTTTTTAGGACTTTAACTTCTGTGTTGTTTTTTGATTTTAGTTTTGTTATGATTTATTTAATGTTTACTAACTTTGGTTTTTATTCGAAGTGCTTT
>n3-12
TTGCTGGGTGGTAGTCAGCAGCGTATTGGTCCTAATAAAGTTAGTTTTATGGGTATTGTTCAAGCTATTTTTGATGGTATTAAGCTTTTGAAAAAAGAGCAAATGACACCTTTGAATTCTGCTGAGACTTCTTTTATTTTGGTTCCAGGAGTTTTTTTTTCTGTTATGTTTTTGGAGTGGTTTGTTCTTCCTTATTCTTTTGATTTTATGACTTTTGAGTATTCTATTTTGTTTTTCCTTTGTTTAATTGGGTTTTCTGTTTATACGACTCTTGTTAGTGGTGCTGTAAGTAAATCAAAATATGGTATGGTGGGGGCCATTCGGGCTAGGAGTCAGAGTGTTTCTTACGAGATTGCTTTTTCTTTGTATCTGTTGGCTATTATTATTCATATTAATATGTTTTATTTTTACAGGTTTTTTAATTTAAGTCTTGTTGTTATTTATTTACCTTTTCTTTTTATGGTCTTGGCTGAGTTGAACCGGGCTCCTTTTGATTTTGCTGAGGGTGAGAGAGAGCTTGTTAGTGGTTATAATGTGGAATATTCCAGTGTAGCTTTTGTTTTACTTTTTTTGGGGGAGTATGGTGCCTTGTTGTTTTTTAGGACTTTAACTTCTGTGTTGTTTTTTGATTTTAGTTTTGTTATGATTTATTTAATGTTTACTAACTTTGGTTTTTATTCGAAGTGCTTT
>n3-13
TTGCTGGGTGGTAGTCAGCAGCGTATTGGTCCTAATAAAGTTAGTTTTATGGGTATTGTTCAAGCTATTTTTGACGGTATTAAGCTTTTGAAAAAAGAGCAAATGACACCTTTGAATTCTGCTGAGACTTCTTTTATTTTGGTTCCAGGAGTTTTTTTTTCTGTTATGTTTTTGGAGTGGTTTGTTCTTCCTTATTCTTTTGATTTTATGACTTTTGAGTATTCTATTTTGTTTTTCCTTTGTTTAATTGGGTTTTCTGTTTATACGACTCTTGTTAGTGGTGCTGTAAGTAAATCAAAATATGGTATGGTGGGGGCCATTCGGGCTAGGAGTCAGAGTGTTTCTTACGAGATTGCTTTTTCTTTGTATCTGTTGGCTATTATTATTCATATTAATATGTTTTATTTTTACAGGTTTTTTAATTTAAGTCTTGTTGTTATTTATTTACCTTTTCTTTTTATGGTCTTGGCTGAGTTGAACCGGGCTCCTTTTGATTTTGCTGAGGGTGAGAGAGAGCTTGTTAGTGGTTATAATGTGGAATATTCCAGTGTAGCTTTTGTTTTACTTTTTTTGGGGGAGTATGGGGCCTTGTTGTTTTTTAGGACTTTAACTTCTGTGTTGTTTTTTGATTTTAGTTTTGTTATGATTTATTTAATGTTTACTAACTTTGGTTTTTATTCGAAGTGCTTT
>n3-14
TTGCTGGGTGGTAGTCAGCAGCGTATTGGTCCTAATAAAGTTAGTTTTATGGGTATTGTTCAAGCTGTTTTTGATGGTATTAAGCTTTTGAAAAAAGAGCAAATGACACCTTTGAATTCTGCTGAGACTTCTTTTATTTTGGTTCCAGGAGTTTTTTTTTCTGTTATGTTTTTGGAGTGGTTTGTTCTTCCTTATTCTTTTGATTTTATGACTTTTGAGTATTCTATTTTGTTTTTCCTTTGTTTAATTGGGTTTTCTGTTTATACGACTCTTGTTAGTGGTGCTGTAAGTAAATCAAAATATGGTATGGTGGGGGCCATTCGGGCTAGGAGTCAGAGTGTTTCTTACGAGATTGCTTTTTCTTTGTATCTGTTGGCTATTATTATTCATATTAATATGTTTTATTTTTACAGGTTTTTTAATTTAAGTCTTGTTGTTATTTATTTACCTTTTCTTTTTATGGTCTTGGCTGAGTTGAACCGGGCTCCTTTTGATTTTGCTGAGGGTGAGAGAGAGCTTGTTAGTGGTTATAATGTGGAATATTCCAGTGTAGCTTTTGTTTTACTTTTTTTGGGGGAGTATGGTGCCTTGTTGTTTTTTAGGACTTTAACTTCTGTGTTGTTTTTTGATTTTAGTTTTGTTATGATTTATTTAATGTTTACTAACTTTGGTTTTTATTCGAAGTGCTTT
>n4-12
TTGCTGGGTGGTAGTCAGCAGCGTATTGGTCCTAATAAAGTTAGTTTTATGGGTATTGTTCAAGCTATTTTTGACGGTATTAAGCTTTTGAAAAAAGAGCAAATGACACCTTTGAATTCTGCTGAGACTTCTTTTATTTTGGTTCCAGGAGTTTTTTTTTCTGTTATGTTTTTGGAGTGGTTTGTTCTTCCTTATTCTTTTGATTTTATGACTTTTGAGTATTCTATTTTGTTTTTCCTTTGTTTAATTGGGTTTTCTGTTTACACGACTCTTGTTAGTGGTGCTGTAAGTAAATCAAAATATGGTATGGTGGGGGCCATTCGGGCTAGGAGTCAGAGTGTTTCTTACGAGATTGCTTTTTCTTTGTATTTGTTGGCCATTATTATTCATATTAATATGTTTTATTTTTACAGGTTTTTTAATTTAAGTCTTGTTGTTATTTATTTACCTTTTCTTTTTATGGTCTTGGCTGAGTTGAACCGGGCTCCTTTTGATTTTGCTGAGGGTGAGAGAGAGCTTGTTAGTGGTTATAATGTGGAATATTCCAGTGTAGCTTTTGTTTTACTTTTTTTGGGGGAGTATGGTGCCTTGTTGTTTTTTAGGACTTTAACTTCTGTGTTGTTTTTCGATTTTAGTTTTGTTATGATTTATTTAATGTTTACTAACTTTGGTTTTTATTCGAAGTGCTTT
>n4-18
TTGCTGGGTGGTAGTCAGCAGCGTATTGGTCCTAATAAAGTTAGTTTTATGGGTATTGTTCAAGCTATTTTTGATGGTATTAAGCTTTTGAAAAAAGAGCAAATGACACCTTTGAATTCTGCTGAGACTTCTTTTATTTTGGTTCCAGGAGTTTTTTTTTCTGTTATGTTTTTGGAGTGGTTTGTTCTTCCTTATTCTTTTGATTTTATGACTTTTGAGTATTCTATTTTGTTTTTCCTTTGTTTAATTGGGTTTTCTGTTTATACGACTCTTGTTAGTGGTGCTGTAAGTAAATCAAAATATGGTATGGTGGGGGCCATTCGGGCTAGGAGTCAAAGTGTTTCTTACGAGATTGCTTTTTCTTTGTATCTGTTGGCTATTATTATTCATATTAATATGTTTTATTTTTACAGGTTTTTTAATTTAAGTCTTGTTGTTATTTATTTACCTTTTCTTTTTATGGTCTTGGCTGAGTTGAACCGGGCTCCTTTTGATTTTGCTGAGGGTGAGAGAGAGCTTGTTAGTGGTTATAATGTGGAATATTCCAGTGTAGCTTTTGTTTTACTTTTTTTGGGGGAGTATGGTGCCTTGTTGTTTTTTAGGACTTTAACTTCTGTGTTGTTTTTTGATTTTAGTTTTGTTATGATTTATTTAATGTTTACTAACTTTGGTTTTTATTCGAAGTGTTTT
>n4-24
TTGCTGGGTGGTAGTCAGCAGCGTATTGGTCCTAATAAAGTTAGTTTTATGGGTATTGTTCAAGCTATTTTTGACGGTATTAAGCTTTTGAAAAAAGAGCAAATGACACCTTTGAATTCTGCTGAGACTTCTTTTATTTTGGTTCCAGGAGTTTTTTTTTCTGTTATGTTTTTGGAGTGGTTTGTTCTTCCTTATTCTTTTGATTTTATGACTTTTGAGTATTCTATTTTGTTTTTCCTTTGTTTAATTGGGTTTTCTGTTTACACGACTCTTGTTAGTGGTGCTGTAAGTAAATCAAAATATGGTATGGTGGGGGCCATTCGGGCTAGGAGTCAGAGTGTTTCTTACGAGATTGCTTTTTCTTTGTATTTGTTGGCCATTATTATTCATATTAATATGTTTTATTTTTACAGGTTTTTTAATTTAAGTCTTGTTGTTATTTATTTACCTTTTCTTTTTATGGTCTTGGCTGAGTTGAACCGGGCTCCTTTTGATTTTGCTGAGGGTGAGAGAGAGCTTGTTAGTGGTTATAATGTGGAATATTCCAGTGTAGCTTTTGTTTTACTTTTTTTGGGGGAGTATGGTGCCTTGTTGTTTTTTAGGACTTTAACTTCTGTGTTGTTTTTCGATTTTAGTTTTGTTATGATTTATTTAATGTTTACTAACTTTGGTTTTTATTCGAAGTGCTTT
>n4-25
TTGCTGGGTGGTAGTCAGCAGCGTATTGGTCCTAATAAAGTTAGTTTTATGGGTATTGTTCAAGCTATTTTTGACGGTATTAAGCTTTTGAAAAAAGAGCAAATGACACCTTTGAATTCTGCTGAGACTTCTTTTATTTTGGTTCCAGGAGTTTTTTTTTCTGTTATGTTTTTGGAGTGGTTTGTTCTTCCTTATTCTTTTGATTTTATGACTTTTGAGTATTCTATTTTGTTTTTCCTTTGTTTAATTGGGTTTTCTGTTTATACGACTCTTGTTAGTGGTGCTGTAAGTAAATCAAAATATGGTATGGTGGGGGCCATTCGGGCTAGGAGTCAGAGTGTTTCTTACGAGATTGCTTTTTCTTTGTATCTGTTGGCTATTATTATTCATATTAATATGTTTTATTTTTACAGGTTTTTTAATTTAAGTCTTGTTGTTATTTATTTACCTTTTCTTTTTATGGTCTTGGCTGAGTTGAACCGGGCTCCTTTTGATTTTGCTGAGGGTGAGAGAGAGCTTGTTAGTGGTTATAATGTGGAATATTCCAGTGTAGCTTTTGTTTTACTTTTTTTAGGGGAGTATGGTGCTTTGTTGTTTTTTAGGACTTTAACTTCTGTGTTGTTTTTTGATTTTAGTTTTGTTATGATTTATTTAATGTTTACTAACTTTGGTTTTTATTCGAAGTGCTTT
>n4-32
TTGCTGGGTGGTAGTCAGCAGCGTATTGGTCCTAATAAAGTTAGTTTTATGGGTATTGTTCAAGCTATTTTTGACGGTATTAAGCTTTTGAAAAAAGAGCAAATGACACCTTTGAATTCTGCTGAGACTTCTTTTATTTTGGTTCCAGGAGTTTTTTTTTCTGTTATGTTTTTGGAGTGGTTTGTTCTTCCTTATTCTTTTGATTTTATGACTTTTGAGTATTCTATTTTGTTTTTCCTTTGTTTAATTGGGTTTTCTGTTTACACGACTCTTGTTAGTGGTGCTGTAAGTAAATCAAAATATGGTATGGTGGGGGCCATTCGGGCTAGGAGTCAGAGTGTTTCTTACGAGATTGCTTTTTCTTTGTATTTGTTGGCCATTATTATTCATATTAATATGTTTTATTTTTACAGGTTTTTTAATTTAAGTCTTGTTGTTATTTATTTACCTTTTCTTTTTATGGTCTTGGCTGAGTTGAACCGGGCTCCTTTTGATTTTGCTGAGGGTGAGAGAGAGCTTGTTAGTGGCTATAATGTGGAATATTCCAGTGTAGCTTTTGTTTTACTTTTTTTGGGGGAGTATGGTGCCTTGTTGTTTTTTAGGACTTTAACTTCTGTGTTGTTTTTCGATTTTAGTTTTGTTATGATTTATTTAATGTTTACTAACTTTGGTTTTTATTCGAAGTGTTTT
>n4-33
TTGCTGGGTGGTAGTCAGCAGCGTATTGGTCCTAATAAAGTTAGTTTTATGGGTATTGTTCAAGCTATTTTTGACGGTATTAAGCTTTTGAAAAAAGAGCAAATGACACCTTTGAATTCTGCTGAGACTTCTTTTATTTTGGTTCCAGGAGTTTTTTTTTCTGTTATGTTTTTGGAGTGGTTTGTTCTTCCTTATTCTTTTGATTTTATGACTTTTGAGTATTCTATTTTGTTTTTCCTTTGTTTAATTGGGTTCTCTGTTTACACGACTCTTGTTAGTGGTGCTGTAAGTAAATCAAAATATGGTATGGTGGGGGCCATTCGGGCTAGGAGTCAGAGTGTTTCTTACGAGATTGCTTTTTCTTTGTATTTGTTGGCCATTATTATTCATATTAATATGTTTTATTTTTACAGGTTTTTTAATTTAAGTCTTGTTGTTATTTATTTACCTTTTCTTTTTATGGTCTTGGCTGAGTTGAACCGGGCTCCTTTTGATTTTGCTGAGGGTGAGAGAGAGCTTGTTAGTGGTTATAATGTGGAATATTCCAGTGTAGCTTTTGTTTTACTTTTTTTGGGGGAGTATGGTGCCTTGTTGTTTTTTAGGACTTTAACTTCTGTGTTGTTTTTCGATTTTAGTTTTGTTATGATTTATTTAATGTTTACTAACTTTGGTTTTTATTCGAAGTGCTTT
>n4-34
TTGCTGGGTGGTAGTCAGCAGCGTATTGGTCCTAATAAAGTTAGTTTTATGGGTATTGTTCAAGCTATTTTTGATGGTATTAAGCTTTTGAAAAAAGAGCAAATGACACCTTTGAATTCTGCTGAGACTTCTTTTATTTTGGTTCCAGGAGTTTTTTTTTCTGTTATGTTTTTGGAGTGGTTTGTTCTTCCTTATTCTTTTGATTTTATGACTTTTGAGTATTCTATTTTGTTTTTCCTTTGTTTAATTGGGTTTTCTGTTTACACGACTCTTGTTAGTGGTGCTGTAAGTAAATCAAAATATGGTATGGTGGGGGCCATCCGGGCTAGGAGTCAGAGTGTTTCTTACGAGATTGCTTTTTCTTTGTATTTGTTGGCCATTATTATTCATATTAATATGTTTTATTTTTACAGGTTTTTTAATTTAAGTCTTGTTGTTATTTATTTACCTTTTCTTTTTATGGTCTTGGCTGAGTTGAACCGGGCCCCTTTTGATTTTGCTGAGGGTGAGAGAGAGCTTGTTAGTGGTTATAATGTGGAATATTCCAGTGTGGCTTTTGTTTTACTTTTTTTGGGGGAGTATGGTGCCTTGTTGTTTTTTAGGACTTTAACTTCTGTGTTGTTTTTCGATTTTAGTTTTGTTATGATTTATTTAATGTTTACTAACTTTGGTTTTTATTCGAAGTGCTTT
>n6-24
TTGCTGGGTGGTAGTCAGCAGCGTATTGGTCCTAATAAAGTTAGTTTTATGGGTATTGTTCAAGCTATTTTTGATGGTATTAAGCTTTTGAAAAAAGAGCAAATGACACCTTTGAATTCTGCTGAGACTTCTTTTATTTTGGTTCCAGGAGTTTTTTTTTCTGTTATGTTTTTGGAGTGGTTTGTTCTTCCTTATTCTTTTGATTTTATGACTTTTGAGTATTCTATTTTGTTTTTCCTTTGTTTAATTGGGTTTTCTGTTTACACGACTCTTGTTAGTGGTGCTGTAAGTAAATCAAAATATGGTATGGTGGGGGCCATCCGGGCTAGGAGTCAGAGTGTTTCTTACGAGATTGCTTTTTCTTTGTATTTGTTGGCCATTATTATTCATATTAATATGTTTTATTTTTACAGGTTTTTTAATTTAAGTCTTGTTGTTATTTATTTACCTTTTCTTTTTATGGTCTTGGCTGAGTTGAACCGGGCCCCTTTTGATTTTGCTGAGGGTGAGAGAGAGCTTGTTAGTGGTTATAATGTGGAATATTCCAGTGTGGCTTTTGTTTTACTTTTTTTGGGGGAGTATGGTGCCTTGTTGTTTTTTAGGACTTTAACTTCTGTGTTGTTTTTCGATTTTAGTTTTGTTATGATTTATTTAATGTTTACTAACTTTGGTTTTTATTCGAAGTGCTTT
>n7-1
TTGCTGGGTGGTAGTCAGCAGCGTATTGGTCCTAATAAAGTTAGTTTTATGGGTATTGTTCAAGCTATTTTTGATGGTATTAAGCTTTTGAAAAAAGAGCAAATGACACCTTTGAATTCTGCTGAGACTTCTTTTATTTTGGTTCCAGGAGTTTTTTTTTCTGTTATGTTTTTGGAGTGGTTTGTTCTTCCTTATTCTTTTGATTTTATGACTTTTGAGTATTCTATTTTGTTTTTCCTTTGTTTAATTGGGTTTTCTGTTTATACGACTCTTGTTAGTGGTGCTGTAAGTAAATCAAAATATGGTATGGTGGGGGCCATTCGGGCTAGGAGTCAGAGTGTTTCTTACGAGATTGCTTTTTCTTTGTATCTGTTGGCTATTATTATTCATATTAATATGTTTTATTTTTACAGGTTTTTTAATTTAAGTCTTGTTGTTATTTATTTACCTTTTCTTTTTATGGTCTTGGCTGAGTTGAACCGGGCTCCTTTTGATTTTGCTGAGGGTGAGAGAGAGCTTGTTAGTGGTTATAATGTGGAATATTCCAGTGTAGCTTTTGTTTTACTTTTTTTGGGGGAGTATGGTGCCTTGTTGTTTTTTAGGACTTTAACTTCTGTGTTGTTTTTTGATTTTAGTTTTGTTATGATTTATTTAATGTTTACTAACTTTGGTTTTTATTCGAAGTGCTTT
>n7-3
TTGCTGGGAGGTAGTCAGCAGCGTATTGGTCCTAATAAAGTTAGTTTTATGGGTATTGTTCAAGCTATTTTTGATGGTATTAAGCTTTTGAAAAAAGAGCAAATGACACCTTTGAATTCTGCTGAGACTTCTTTTATTTTGGTTCCAGGAGTTTTTTTTTCTGTTATGTTTTTGGAGTGGTTTGTTCTTCCTTATTCTTTTGATTTTATGACTTTTGAGTATTCTATTTTGTTTTTCCTTTGTTTAATTGGGTTTTCTGTTTATACGACTCTTGTTAGTGGTGCTGTAAGTAAATCAAAATATGGTATGGTGGGGGCCATTCGGGCTAGGAGTCAGAGTGTTTCTTACGAGATTGCTTTTTCTTTGTATCTGTTGGCTATTATTATTCATATTAATATGTTTTATTTTTACAGGTTTTTTAATTTAAGTCTTGTTGTTATTTATTTACCTTTTCTTTTTATGGTCTTGGCTGAGTTGAACCGGGCTCCTTTTGATTTTGCTGAGGGTGAGAGAGAGCTTGTTAGTGGTTATAATGTGGAATATTCTAGTGTAGCTTTTGTTTTACTTTTTTTGGGGGAGTATGGTGCCTTGTTGTTTTTTAGGACTTTAACTTCTGTGTTGTTTTTTGATTTTAGTTTTGTTATGATTTATTTAATGTTTACTAACTTTGGTTTTTATTCGAAGTGCTTT
>n7-43
TTGCTGGGTGGTAGTCAGCAGCGTATTGGTCCTAATAAAGTTAGTTTTATGGGTATTGTTCAAGCTATTTTTGATGGTATTAAGCTTTTGAAAAAAGAGCAAATGACACCTTTGAATTCTGCTGAGACTTCTTTTATTTTGGTTCCAGGAGTTTTTTTTTCTGTTATGTTTTTGGAGTGGTTTGTTCTTCCTTATTCTTTTGATTTTATGACTTTTGAGTATTCTATTTTGTTTTTCCTTTGTTTAATTGGGTTTTCTGTTTATACGACTCTTGTTAGTGGTGCTGTAAGTAAATCAAAATATGGTATGGTGGGGGCCATTCGGGCTAGGAGTCAGAGTGTTTCTTACGAGATTGCTTTTTCTTTGTATCTGTTGGCTATTATTATTCATATTAATATGTTTTATTTTTACAGGTTTTTTAATTTAAGTCTTGTTGTTATTTATTTACCTTTTCTTTTTATGGTCTTGGCTGAGTTGAACCGGGCTCCTTTTGATTTTGCTGAGGGTGAGAGAGAGCTTGTTAGTGGTTATAATGTGGAATATTCCAGTGTAGCTTTTGTTTTACTTTTTTTGGGGGAGTATGGTGCCTTGTTGTTTTTTAGGACTTTAACTTCTGTGTTGTTTTTTGATTTTAGTTTTGTTATGATTTATTTAATGTTTACTAACTTTGGTTTTTATTCGAAGTGCTTT
>n5-30
TTGCTGGGTGGTAGTCAGCAGCGTATTGGTCCTAATAAAGTTAGTTTTATGGGTATTGTTCAAGCTATTTTTGATGGTATTAAGCTTTTGAAAAAAGAGCAAATGACACCTTTGAATTCTGCTGAGACTTCTTTTATTTTGGTTCCAGGAGTTTTTTTTTCTGTTATGTTTTTGGAGTGGTTTGTTCTTCCTTATTCTTTTGATTTTATGACTTTTGAGTATTCTATTTTGTTTTTCCTTTGTTTAATTGGGTTTTCTGTTTATACGACTCTTGTTAGTGGTGCTGTAAGTAAATCAAAATATGGTATGGTGGGGGCCATTCGGGCTAGGAGTCAGAGTGTTTCTTACGAGATTGCTTTTTCTTTGTATCTGTTGGCTATTATTATTCATATTAATATGTTTTATTTTTACAGGTTTTTTAATTTAAGTCTTGTTGTTATTTATTTACCTTTTCTTTTTATGGTCTTGGCTGAGTTGAACCGGGCTCCTTTTGATTTTGCTGAGGGTGAGAGAGAGCTTGTTAGTGGTTATAATGTGGAATATTCCAGTGTAGCTTTTGTTTTACTTTTTTTGGGGGAGTATGGTGCCTTGTTGTTTTTTAGGACTTTAACTTCTGTGTTGTTTTTTGATTTTAGTTTTGTTATGATTTATTTAATGTTTACTAACTTTGGTTTTTATTCGAAGTGCTTT
>n6-11
TTGCTGGGTGGTAGTCAGCAGCGTATTGGTCCTAATAAAGTTAGTTTTATGGGTATTGTTCAAGCTATTTTTGATGGTATTAAGCTTTTGAAAAAAGAGCAAATGACACCTTTGAATTCTGCTGAGACTTCTTTTATTTTGGTTCCAGGAGTTTTTTTTTCTGTTATGTTTTTGGAGTGGTTTGTTCTTCCTTATTCTTTTGATTTTATGACTTTTGAGTATTCTATTTTTTTTTTCCTTTGTTTAATTGGGTTTTCTGTTTATACGACTCTTGTTAGGGGGGCTGTAAGTAAATCAAAATATGGTATGGGGGGGGCCATTCGGGCTAGGAGTCAGAGTGTTTCTTACGAGATTGCTTTTTCTTTGTATCTGTTGGCTATTATTATTCATATTAATATGTTTTATTTTTATAGGTTTTTTAATTTAAGTCTTGTTGTTATTTATTTACCTTTTCTTTTTATGGTCTTGGCTGAGTTGAACCGGGCTCCTTTTGATTTTGCTGAGGGTGAGAGAGAGCTTGTTAGGGGTTATAATGTGGAATATTCCAGTGTAGCTTTTGTTTTACTTTTTTTGGGGGAGTATGGTGCCTTGTTGTTTTTTAGGACTTTAACTTCTGGGTTGTTTTTTGATTTTAGTTTTGTTATGATTTATTTAAGGTTTACTAACTTTGGTTTTTATTCGAAGTGCTTT
>n6-14
TTGCTGGGTGGTAGTCAGCAGCGTATTGGTCCTAATAAAGTTAGTTTTATGGGTATTGTTCAAGCTATTTTTGATGGTATTAAGCTTTTGAAAAAAGAGCAAATGACACCTTTGAATTCTGCTGAGACTTCTTTTATTTTGGTTCCAGGAGTTTTTTTTTCTGTTATGTTTTTGGAGTGGTTTGTTCTTCCTTATTCTTTTGATTTTATGACTTTTGAGTATTCTATTTTGTTTTTCCTTTGTTTAATTGGGTTTTCTGTTTATACGACTCTTGTTAGTGGTGCTGTAAGTAAGTCAAAATATGGTATGGTGGGGGCCATTCGGGCTAGGAGTCAGAGTGTTTCTTACGAGATTGCTTTTTCTTTGTATCTGTTGGCTATTATTATTCATATTAATATGTTTTATTTTTACAGGTTTTTTAATTTAAGTCTTGTTGTTATTTATTTACCTTTTCTTTTTATGGTCTTGGCTGAGTTGAACCGGGCTCCTTTTGATTTTGCTGAGGGTGAGAGAGAGCTTGTTAGTGGTTATAATGTGGAATATTCCAGTGTAGCTTTTGTTTTACTTTTTTTGGGGGAGTATGGTGCCTTGTTGTTTTTTAGGACTTTAACTTCTGTGTTGTTTTTTGATTTTAGTTTTGTTATGATTTATTTAATGTTTACTAACTTTGGTTTTTATTCGAAGTGCTTT
>n6-18
TTGCTGGGTGGTAGTCAGCAGCGTATTGGTCCTAATAAAGTTAGTTTTATGGGTATTGTTCAAGCTATTTTTGATGGTATTAAGCTTTTGAAAAAAGAGCAAATGACACCTTTGAATTCTGCTGAGACTTCTTTTATTTTGGTTCCAGGAGTTTTTTTTTCTGTTATGTTTTTGGAGTGGTTTGTTCTTCCTTATTCTTTTGATTTTATGACTTTTGAGTATTCTATTTTGTTTTTTCTTTGTTTAATTGGGTTTTCTGTTTATACGACTCTTGTTAGTGGTGCTGTAAGTAAATCAAAATATGGTATGGTGGGGGCCATTCGGGCTAGGAGTCAGAGTGTTTCTTACGAGATTGCTTTTTCTTTGTATCTGTTGGCTATTATTATTCATATTAATATGTTTTATTTTTATAGGTTTTTTAATTTAAGTCTTGTTGTTATTTATTTACCTTTTCTTTTTATGGTCTTGGCTGAGTTGAACCGGGCTCCTTTTGATTTTGCTGAGGGTGAGAGAGAGCTTGTTAGTGGTTATAATGTGGAATATTCCAGTGTAGCTTTTGTTTTACTTTTTTTGGGGGAGTATGGTGCCTTGTTGTTTTTTAGGACTTTAACTTCTGTGTTGTTTTTTGATTTTAGTTTTGTTATGATTTATTTAATGTTTACTAACTTTGGTTTTTATTCGAAGTGCTTT
