# Supplementary material for: An investigation of the prevalence and diversity of Anisakis in China: marine food safety implications
Source: Front Microbiol. 2024 May 17;15:1399466. doi: 10.3389/fmicb.2024.1399466 (PMC11140045; doi:10.3389/fmicb.2024.1399466)
Supplement: Supplementary file 2 [file Data_Sheet_1.ZIP › Hysterothylacium. sp_COX1.fas]

>C2-8.seq
ELAKPGLLLGNGQLYNAVITSHAILIIFFMVMPTIIGGFGNWILPLILGAPDMSFPRLNNLSFWLLPTAIFLILDACFVDIGCGTSWTVYPPLSTMGHPGSSVDLAIFSLHCAGVSSILGAINFITTTKNLRRSSISLEHIRLFVWTVFVTVFLLVLSLPVLAGAITMLLTDRNLNTSFFDPR
>C2-6.seq
ELAKPGLLLGNGQLYNAVITSHAILIIFFMVMPTIIGGFGNWILPLILGAPDMSFPRLNNLSFWLLPTAIFLILDACFVDIGCGTSWTVYPPLSTMGHPGSSVDLAIFSLHCAGVSSILGAINFITTTKNLRRSSISLEHIRLFVWTVFVTVFLLVLSLPVLAGAITMLLTDRNLNTSFFDPR
>C2-5.seq
ELAKPGLLLGNGQLYNAVITSHAILIIFFMVMPTIIGGFGNWILPLILGAPDMSFPRLNNLSFWLLPTAIFLILDACFVDIGCGTSWTVYPPLSTMGHPGSSVDLAIFSLHCAGVSSILGAINFITTTKNLRRSSISLEHIRLFVWTVFVTVFLLVLSLPVLAGAITMLLTDRNLNTSFFDPR
>C2-9.seq
ELAKPGLLLGNGQLYNAVITSHAILIIFFMVMPTIIGGFGNWILPLILGAPDMSFPRLNNLSFWLLPTAIFLILDACFVDIGCGTSWTVYPPLSTMGHPGSSVDLAIFSLHCAGVSSILGAINFITTTKNLRRSSISLEHIRLFVWTVFVTVFLLVLSLPVLAGAITMLLTDRNLNTSFFDPR
>C6-4.seq
ELAKPGLLLGNGQLYNAVITSHAILIIFFMVMPTIIGGFGNWILPLILGAPDMSFPRLNNLSFWLLPTAIFLILDACFVDIGCGTSWTVYPPLSTMGHPGSSVDLAIFSLHCAGVSSILGAINFITTTKNLRRSSISLEHIRLFVWTVFVTVFLLVLSLPVLAGAITMLLTDRNLNTSFFDPR
>C6-3.seq
ELAKPGLLLGNGQLYNAVITSHAILIIFFMVMPTIIGGFGNWILPLILGAPDMSFPRLNNLSFWLLPTAIFLILDACFVDIGCGTSWTVYPPLRTMGHPGSSVDLAIFSLHCAGVSSILGAINFITTTKNLRRSSISLEHIRLFVWTVFVTVFLLVLSLPVLAGAITMLLTDRNLNTSFFDPR
>C6-2.seq
ELAKPGLLLGNGQLYNAVITSHAILIIFFMVMPTIIGGFGNWILPLILGAPDMSFPRLNNLSFWLLPTAIFLILDACFVDIGCGTSWTVYPPLSTMGHPGSSVDLAIFSLHCAGVSSILGAINFITTTKNLRRSSISLEHIRLFVWTVFVTVFLLVLSLPVLAGAITMLLTDRNLNTSFFDPR
>C6-1.seq
ELAKPGLLLGNGQLYNAVITSHAILIIFFMVMPTIIGGFGNWILPLILGAPDMSFPRLNNLSFWLLPTAIFLILDACFVDIGCGTSWTVYPPLSTMGHPGSSVDLAIFSLHCAGVSSILGAINFITTTKNLRRSSISLEHIRLFVWTVFVTVFLLVLSLPVLAGAITMLLTDRNLNTSFFDPR
>C6-26.seq
ELAKPGLLLGNGQLYNAVITSHAILIIFFMVMPTIIGGFGNWILPLILGAPDMSFPRLNNLSFWLLPTAIFLILDACFVDIGCGTSWTVYPPLSTMGHPGSSVDLAIFSLHCAGVSSILGAINFITTTKNLRRSSISLEHIRLFVWTVFVTVFLLVLSLPVLAGAITMLLTDRNLNTSFFDPR
>C6-8.seq
ELAKPGLLLGNGQLYNAVITSHAILIIFFMVMPTIIGGFGNWILPLILGAPDMSFPRLNNLSFWLLPTAIFLILDACFVDIGCGTSWTVYPPLSTMGHPGSSVDLAIFSLHCAGVSSILGAINFITTTKNLRRSSISLEHIRLFVWTVFVTVFLLVLSLPVLAGAITMLLTDRNLNTSFFDPR
>C6-7.seq
ELAKPGLLLGNGQLYNAVITSHAILIIFFMVMPTIIGGFGNWILPLILGAPDMSFPRLNNLSFWLLPTAIFLILDACFVDIGCGTSWTVYPPLSTMGHPGSSVDLAIFSLHCAGVSSILGAINFITTTKNLRRSSISLEHIRLFVWTVFVTVFLLVLSLPVLAGAITMLLTDRNLNTSFFDPR
>C6-6.seq
ELAKPGLLLGNGQLYNAVITSHAILIIFFMVMPTIIGGFGNWILPLILGAPDMSFPRLNNLSFWLLPTAIFLILDACFVDIGCGTSWTVYPPLSTMGHPGSSVDLAIFSLHCAGVSSILGAINFITTTKNLRRSSISLEHIRLFVWTVFVTVFLLVLSLPVLAGAITMLLTDRNLNTSFFDPR
>C6-5.seq
ELAKPGLLLGNGQLYNAVITSHAILIIFFMVMPTIIGGFGNWILPLILGAPDMSFPRLNNLSFWLLPTAIFLILDACFVDIGCGTSWTVYPPLSTMGHPGSSVDLAIFSLHCAGVSSILGAINFITTTKNLRRSSISLEHIRLFVWTVFVTVFLLVLSLPVLAGAITMLLTDRNLNTSFFDPR
>C7-33.seq
ELAKPGLLLGNGQLYNAVITSHAILIIFFMVMPTIIGGFGNWILPLILGAPDMSFPRLNNLSFWLLPTAIFLILDACFVDIGCGTSWTVYPPLSTMGHPGSSVDLAIFSLHCAGVSSILGAINFITTTKNLRRSSISLEHIRLFVWTVFVTVFLLVLSLPVLAGAITMLLTDRNLNTSFFDPR
>C7-31.seq
ELAKPGLLLGNGQLYNAVITSHAILIIFFMVMPTIIGGFGNWILPLILGAPDMSFPRLNNLSFWLLPTAIFLILDACFVDIGCGTSWTVYPPLSTMGHPGSSVDLAIFSLHCAGVSSILGAINFITTTKNLRRRSISLEHIRLFVWTVFVTVFLLVLSLPVLAGAITMLLTDRNLNTSFFDPR
>C7-3.seq
ELAKPGLLLGNGQLYNAVITSHAILIIFFMVMPTIIGGFGNWILPLILGAPDMSFPRLNNLSFWLLPTAIFLILDACFVDIGCGTSWTVYPPLSTMGHPGSSVDLAIFSLHCAGVSSILGAINFITTTKNLRRSSISLEHIRLFVWTVFVTVFLLVLSLPVLAGAITMLLTDRNLNTSFFDPR
>C7-2.seq
ELAKPGLLLGNGQLYNAVITSHAILIIFFMVMPTIIGGFGNWILPLILGAPDMSFPRLNNLSFWLLPTAIFLILDACFVDIGCGTSWTVYPPLSTMGHPGSSVDLAIFSLHCAGVSSILGAINFITTTKNLRRSSISLEHIRLFVWTVFVTVFLLVLSLPVLAGAITMLLTDRNLNTSFFDPR
>C7-45.seq
ELAKPGLLLGNGQLYNAVITSHAILIIFFMVMPTIIGGFGNWILPLILGAPDMSFPRLNNLSFWLLPTAIFLILDACFVDIGCGTSWTVYPPLSTMGHPGSSVDLAIFSLHCAGVSSILGAINFITTTKNLRRSSISLEHIRLFVWTVFVTVFLLVLSLPVLAGAITMLLTDRNLNTSFFDPR
>C7-44.seq
ELAKPGLLLGNGQLYNAVITSHAILIIFFMVMPTIIGGFGNWILPLILGAPDMSFPRLNNLSFWLLPTAIFLILDACFVDIGCGTSWTVYPPLRTMGHPGSSVDLAIFSLHCAGVSSILGAINFITTTKNLRRSSISLEHIRLFVWTVFVTVFLLVLSLPVLAGAITMLLTDRNLNTSFFDPR
>C7-42.seq
ELAKPGLLLGNGQLYNAVITSHAILIIFFMVMPTIIGGFGNWILPLILGAPDMSFPRLNNLSFWLLPTAIFLILDACFVDIGCGTSWTVYPPLSTMGHPGSSVDLAIFSLHCAGVSSILGAINFITTTKNLRRSSISLEHIRLFVWTVFVTVFLLVLSLPVLAGAITMLLTDRNLNTSFFDPR
>C7-41.seq
ELAKPGLLLGNGQLYNAVITSHAILIIFFMVMPTIIGGFGNWILPLILGAPDMSFPRLNNLSFWLLPTAIFLILDACFVDIGCGTSWTVYPPLSTMGHPGSSVDLAIFSLHCAGVSSILGAINFITTTKNLRRSSISLEHIRLFVWTVFVTVFLLVLSLPVLAGAITMLLTDRNLNTSFFDPR
>C7-34.seq
ELAKPGLLLGNGQLYNAVITSHAILIIFFMVMPTIIGGFGNWILPLILGAPDMSFPRLNNLSFWLLPTAIFLILDACFVDIGCGTSWTVYPPLSTMGHPGSSVDLAIFSLHCAGVSSILGAINFITTTKNLRRSSISLEHIRLFVWTVFVTVFLLVLSLPVLAGAITMLLTDRNLNTSFFDPR
>C3-8.seq
ELAKPGLLLGNGQLYNAVITSHAILIIFFMVMPTIIGGFGNWILPLILGAPDMSFPRLNNLSFWLLPTAIFLILDACFVDIGCGTSWTVYPPLSTMGHPGSSVDLAIFSLHCAGVSSILGAINFITTTKNLRRSSISLEHIRLFVWTVFVTVFLLVLSLPVLAGAITMLLTDRNLNTSFFDPR
>C3-6.seq
ELAKPGLLLGNGQLYNAVITSHAILIIFFMVMPTIIGGFGNWILPLILGAPDMSFPRLNNLSFWLLPTAIFLILDACFVDIGCGTSWTVYPPLSTMGHPGSSVDLAIFSLHCAGVSSILGAINFITTTKNLRRSSISLEHIRLFVWTVFVTVFLLVLSLPVLAGAITMLLTDRNLNTSFFDPR
>C3-5.seq
ELAKPGLLLGNGQLYNAVITSHAILIIFFMVMPTIIGGFGNWILPLILGAPDMSFPRLNNLSFWLLPTAIFLILDACFVDIGCGTSWTVYPPLSTMGHPGSSVDLAIFSLHCAGVSSILGAINFITTTKNLRRSSISLEHIRLFVWTVFVTVFLLVLSLPVLAGAITMLLTDRNLNTSFFDPR
>C3-4.seq
ELAKPGLLLGNGQLYNAVITSHAILIIFFMVMPTIIGGFGNWILPLILGAPDMSFPRLNNLSFWLLPTAIFLILDACFVDIGCGTSWTVYPPLSTMGHPGSSVDLAIFSLHCAGVSSILGAINFITTTKNLRRSSISLEHIRLFVWTVFVTVFLLVLSLPVLAGAITMLLTDRNLNTSFFDPR
>C3-3.seq
ELAKPGLLLGNGQLYNAVITSHAILIIFFMVMPTIIGGFGNWILPLILGAPDMSFPRLNNLSFWLLPTAIFLILDACFVDIGCGTSWTVYPPLSTMGHPGSSVDLAIFSLHCAGVSSILGAINFITTTKNLRRSSISLEHIRLFVWTVFVTVFLLVLSLPVLAGAITMLLTDRNLNTSFFDPR
>C3-2.seq
ELAKPGLLLGNGQLYNAVITSHAILIIFFMVMPTIIGGFGNWILPLILGAPDMSFPRLNNLSFWLLPTAIFLILDACFVDIGCGTSWTVYPPLSTMGHPGSSVDLAIFSLHCAGVSSILGAINFITTTKNLRRSSISLEHIRLFVWTVFVTVFLLVLSLPVLAGAITMLLTDRNLNTSFFDPR
>C3-16.seq
ELAKPGLLLGNGQLYNAVITSHAILIIFFMVMPTIIGGFGNWILPLILGAPDMSFPRLNNLSFWLLPTAIFLILDACFVDIGCGTSWTVYPPLSTMGHPGSSVDLAIFSLHCAGVSSILGAINFITTTKNLRRSSISLEHIRLFVWTVFVTVFLLVLSLPVLAGAITMLLTDRNLNTSFFDPR
>C3-7.seq
ELAKPGLLLGNGQLYNAVITSHAILIIFFMVMPTIIGGFGNWILPLILGAPDMSFPRLNNLSFWLLPTAIFLILDACFVDIGCGTSWTVYPPLSTMGHPGSSVDLAIFSLHCAGVSSILGAINFITTTKNLRRSSISLEHIRLFVWTVFVTVFLLVLSLPVLAGAITMLLTDRNLNTSFFDPR
